# Supplementary material for: Sexual dimorphism in the walrus mandible: comparative description and geometric morphometrics
Source: PeerJ. 2022 Sep 20;10:e13940. doi: 10.7717/peerj.13940 (PMC9504446; doi:10.7717/peerj.13940)
Supplement: Supplemental Information 2 [file peerj-10-13940-s002.tps]

LM=8
408.00000 3573.00000
757.00000 3692.00000
2053.00000 3218.00000
3261.00000 3055.00000
3377.00000 2452.00000
2976.00000 2305.00000
2671.00000 2389.00000
1579.00000 2276.00000
CURVES=8
POINTS=5
414.00000 3585.00000
489.00000 3633.00000
572.00000 3665.00000
657.00000 3688.00000
745.00000 3693.00000
POINTS=10
774.00000 3690.00000
913.00000 3629.00000
1050.00000 3562.00000
1191.00000 3506.00000
1335.00000 3457.00000
1480.00000 3412.00000
1628.00000 3378.00000
1769.00000 3321.00000
1887.00000 3225.00000
2038.00000 3214.00000
POINTS=16
2063.00000 3222.00000
2162.00000 3273.00000
2252.00000 3340.00000
2332.00000 3417.00000
2416.00000 3489.00000
2511.00000 3548.00000
2615.00000 3589.00000
2723.00000 3617.00000
2829.00000 3651.00000
2937.00000 3629.00000
3030.00000 3570.00000
3105.00000 3488.00000
3161.00000 3393.00000
3202.00000 3289.00000
3239.00000 3184.00000
3259.00000 3074.00000
POINTS=10
3284.00000 3031.00000
3386.00000 2995.00000
3486.00000 2956.00000
3583.00000 2907.00000
3641.00000 2816.00000
3676.00000 2714.00000
3653.00000 2609.00000
3590.00000 2522.00000
3483.00000 2526.00000
3384.00000 2483.00000
POINTS=5
3379.00000 2426.00000
3324.00000 2334.00000
3217.00000 2297.00000
3104.00000 2291.00000
2991.00000 2301.00000
POINTS=5
2962.00000 2315.00000
2902.00000 2352.00000
2831.00000 2366.00000
2760.00000 2379.00000
2688.00000 2389.00000
POINTS=10
2645.00000 2381.00000
2534.00000 2339.00000
2421.00000 2300.00000
2307.00000 2267.00000
2189.00000 2261.00000
2070.00000 2268.00000
1951.00000 2269.00000
1833.00000 2285.00000
1714.00000 2283.00000
1595.00000 2275.00000
POINTS=14
1558.00000 2264.00000
1405.00000 2260.00000
1268.00000 2331.00000
1134.00000 2406.00000
990.00000 2459.00000
849.00000 2518.00000
714.00000 2591.00000
594.00000 2687.00000
503.00000 2810.00000
429.00000 2945.00000
382.00000 3091.00000
342.00000 3238.00000
359.00000 3391.00000
398.00000 3539.00000
IMAGE=108344.JPG
ID=0
SCALE=0,007841
LM=8
80.00000 663.00000
199.00000 718.00000
882.00000 550.00000
1286.00000 506.00000
1332.00000 282.00000
1168.00000 246.00000
1085.00000 283.00000
560.00000 246.00000
CURVES=8
POINTS=5
84.00000 668.00000
111.00000 683.00000
140.00000 692.00000
167.00000 705.00000
195.00000 718.00000
POINTS=10
205.00000 719.00000
277.00000 690.00000
347.00000 656.00000
420.00000 630.00000
497.00000 615.00000
572.00000 596.00000
649.00000 583.00000
723.00000 560.00000
800.00000 547.00000
877.00000 550.00000
POINTS=16
886.00000 554.00000
922.00000 575.00000
952.00000 605.00000
978.00000 638.00000
1005.00000 671.00000
1039.00000 696.00000
1075.00000 717.00000
1115.00000 732.00000
1157.00000 735.00000
1196.00000 721.00000
1233.00000 701.00000
1263.00000 671.00000
1252.00000 632.00000
1259.00000 590.00000
1275.00000 551.00000
1284.00000 510.00000
POINTS=10
1287.00000 499.00000
1333.00000 472.00000
1387.00000 471.00000
1440.00000 460.00000
1480.00000 425.00000
1496.00000 374.00000
1479.00000 323.00000
1442.00000 288.00000
1389.00000 297.00000
1337.00000 286.00000
POINTS=5
1329.00000 278.00000
1304.00000 245.00000
1260.00000 237.00000
1215.00000 239.00000
1170.00000 240.00000
POINTS=5
1164.00000 249.00000
1156.00000 267.00000
1136.00000 277.00000
1114.00000 282.00000
1091.00000 282.00000
POINTS=10
1078.00000 280.00000
1022.00000 266.00000
969.00000 243.00000
912.00000 241.00000
854.00000 246.00000
797.00000 250.00000
739.00000 254.00000
681.00000 257.00000
624.00000 259.00000
567.00000 248.00000
POINTS=14
556.00000 235.00000
505.00000 223.00000
457.00000 238.00000
418.00000 275.00000
377.00000 309.00000
335.00000 342.00000
296.00000 378.00000
260.00000 417.00000
227.00000 459.00000
192.00000 499.00000
156.00000 538.00000
114.00000 571.00000
75.00000 606.00000
77.00000 658.00000
IMAGE=1150B.jpg
ID=1 
SCALE=0,019701
LM=8
185.00000 686.00000
380.00000 730.00000
977.00000 524.00000
1416.00000 449.00000
1422.00000 251.00000
1298.00000 200.00000
1203.00000 238.00000
586.00000 196.00000
CURVES=8
POINTS=5
191.00000 695.00000
232.00000 720.00000
277.00000 735.00000
325.00000 738.00000
373.00000 734.00000
POINTS=10
394.00000 728.00000
452.00000 691.00000
513.00000 660.00000
575.00000 633.00000
639.00000 608.00000
704.00000 587.00000
770.00000 568.00000
834.00000 545.00000
900.00000 528.00000
968.00000 522.00000
POINTS=16
987.00000 527.00000
1028.00000 542.00000
1066.00000 562.00000
1103.00000 585.00000
1140.00000 607.00000
1179.00000 626.00000
1220.00000 641.00000
1261.00000 655.00000
1304.00000 665.00000
1347.00000 665.00000
1388.00000 653.00000
1416.00000 624.00000
1429.00000 583.00000
1432.00000 540.00000
1428.00000 497.00000
1419.00000 454.00000
POINTS=10
1418.00000 441.00000
1450.00000 415.00000
1491.00000 419.00000
1530.00000 404.00000
1557.00000 373.00000
1567.00000 333.00000
1545.00000 298.00000
1506.00000 287.00000
1466.00000 275.00000
1428.00000 257.00000
POINTS=5
1426.00000 242.00000
1410.00000 211.00000
1377.00000 199.00000
1342.00000 192.00000
1307.00000 196.00000
POINTS=5
1294.00000 203.00000
1279.00000 218.00000
1257.00000 227.00000
1235.00000 234.00000
1212.00000 236.00000
POINTS=10
1196.00000 240.00000
1133.00000 214.00000
1067.00000 203.00000
1001.00000 191.00000
934.00000 196.00000
867.00000 199.00000
799.00000 196.00000
732.00000 194.00000
664.00000 195.00000
596.00000 196.00000
POINTS=14
576.00000 192.00000
518.00000 189.00000
461.00000 197.00000
405.00000 214.00000
356.00000 245.00000
310.00000 280.00000
261.00000 312.00000
218.00000 351.00000
195.00000 404.00000
168.00000 455.00000
148.00000 510.00000
155.00000 567.00000
183.00000 618.00000
182.00000 676.00000
IMAGE=1150D.jpg
ID=2 
SCALE=0,023115
LM=8
670.00000 3748.00000
1102.00000 3706.00000
2238.00000 3223.00000
3266.00000 2919.00000
3311.00000 2249.00000
2911.00000 2187.00000
2686.00000 2256.00000
1392.00000 2322.00000
CURVES=8
POINTS=5
697.00000 3755.00000
798.00000 3765.00000
899.00000 3762.00000
997.00000 3740.00000
1093.00000 3707.00000
POINTS=10
1129.00000 3695.00000
1229.00000 3605.00000
1354.00000 3552.00000
1482.00000 3509.00000
1614.00000 3479.00000
1743.00000 3436.00000
1867.00000 3384.00000
1971.00000 3297.00000
2088.00000 3230.00000
2223.00000 3223.00000
POINTS=16
2260.00000 3228.00000
2358.00000 3262.00000
2450.00000 3312.00000
2538.00000 3367.00000
2627.00000 3422.00000
2719.00000 3472.00000
2816.00000 3509.00000
2917.00000 3532.00000
3022.00000 3535.00000
3124.00000 3520.00000
3205.00000 3454.00000
3223.00000 3352.00000
3231.00000 3248.00000
3239.00000 3144.00000
3252.00000 3040.00000
3271.00000 2938.00000
POINTS=10
3282.00000 2889.00000
3403.00000 2826.00000
3540.00000 2816.00000
3656.00000 2743.00000
3753.00000 2646.00000
3774.00000 2510.00000
3698.00000 2395.00000
3577.00000 2329.00000
3441.00000 2332.00000
3323.00000 2261.00000
POINTS=5
3302.00000 2238.00000
3215.00000 2192.00000
3119.00000 2168.00000
3020.00000 2166.00000
2921.00000 2175.00000
POINTS=5
2903.00000 2193.00000
2853.00000 2214.00000
2806.00000 2240.00000
2752.00000 2247.00000
2698.00000 2251.00000
POINTS=10
2667.00000 2258.00000
2527.00000 2250.00000
2388.00000 2261.00000
2248.00000 2272.00000
2108.00000 2268.00000
1968.00000 2271.00000
1829.00000 2285.00000
1689.00000 2292.00000
1549.00000 2299.00000
1411.00000 2321.00000
POINTS=14
1357.00000 2315.00000
1210.00000 2341.00000
1093.00000 2435.00000
964.00000 2512.00000
834.00000 2588.00000
726.00000 2691.00000
629.00000 2806.00000
546.00000 2931.00000
475.00000 3063.00000
439.00000 3208.00000
436.00000 3358.00000
475.00000 3503.00000
580.00000 3610.00000
657.00000 3739.00000
IMAGE=11746.JPG
ID=3 
SCALE=0,009234
LM=8
729.00000 3143.00000
971.00000 3285.00000
1841.00000 3130.00000
2635.00000 3154.00000
2783.00000 2757.00000
2507.00000 2660.00000
2257.00000 2657.00000
1580.00000 2629.00000
CURVES=8
POINTS=5
735.00000 3164.00000
784.00000 3205.00000
843.00000 3230.00000
902.00000 3256.00000
960.00000 3283.00000
POINTS=10
991.00000 3285.00000
1082.00000 3259.00000
1167.00000 3216.00000
1261.00000 3198.00000
1353.00000 3170.00000
1447.00000 3162.00000
1542.00000 3168.00000
1633.00000 3137.00000
1728.00000 3122.00000
1824.00000 3127.00000
POINTS=16
1860.00000 3132.00000
1919.00000 3182.00000
1970.00000 3241.00000
2019.00000 3301.00000
2072.00000 3358.00000
2132.00000 3406.00000
2199.00000 3445.00000
2272.00000 3471.00000
2348.00000 3486.00000
2426.00000 3488.00000
2500.00000 3469.00000
2570.00000 3436.00000
2626.00000 3385.00000
2652.00000 3317.00000
2636.00000 3241.00000
2631.00000 3164.00000
POINTS=10
2649.00000 3143.00000
2710.00000 3102.00000
2779.00000 3074.00000
2846.00000 3043.00000
2904.00000 2997.00000
2941.00000 2933.00000
2968.00000 2865.00000
2932.00000 2801.00000
2863.00000 2782.00000
2791.00000 2764.00000
POINTS=5
2794.00000 2741.00000
2763.00000 2663.00000
2681.00000 2641.00000
2597.00000 2633.00000
2514.00000 2645.00000
POINTS=5
2506.00000 2668.00000
2445.00000 2692.00000
2381.00000 2708.00000
2316.00000 2708.00000
2262.00000 2671.00000
POINTS=10
2244.00000 2650.00000
2175.00000 2626.00000
2103.00000 2616.00000
2030.00000 2616.00000
1957.00000 2620.00000
1884.00000 2621.00000
1812.00000 2620.00000
1739.00000 2620.00000
1666.00000 2621.00000
1593.00000 2627.00000
POINTS=14
1565.00000 2621.00000
1492.00000 2585.00000
1414.00000 2565.00000
1344.00000 2600.00000
1277.00000 2646.00000
1203.00000 2681.00000
1135.00000 2726.00000
1066.00000 2768.00000
1009.00000 2827.00000
955.00000 2888.00000
900.00000 2949.00000
845.00000 3010.00000
785.00000 3064.00000
727.00000 3122.00000
IMAGE=121177.JPG
ID=4 
SCALE=0,009455
LM=8
598.00000 3257.00000
926.00000 3389.00000
2151.00000 3040.00000
3211.00000 3050.00000
3259.00000 2529.00000
2980.00000 2412.00000
2711.00000 2422.00000
1713.00000 2211.00000
CURVES=8
POINTS=5
611.00000 3266.00000
680.00000 3308.00000
751.00000 3345.00000
828.00000 3369.00000
906.00000 3388.00000
POINTS=10
941.00000 3388.00000
1079.00000 3368.00000
1214.00000 3338.00000
1344.00000 3290.00000
1478.00000 3253.00000
1613.00000 3222.00000
1747.00000 3184.00000
1875.00000 3133.00000
1996.00000 3064.00000
2132.00000 3037.00000
POINTS=16
2179.00000 3053.00000
2263.00000 3096.00000
2341.00000 3149.00000
2414.00000 3208.00000
2488.00000 3267.00000
2565.00000 3321.00000
2646.00000 3369.00000
2730.00000 3413.00000
2815.00000 3454.00000
2908.00000 3460.00000
3000.00000 3442.00000
3086.00000 3405.00000
3143.00000 3341.00000
3164.00000 3249.00000
3185.00000 3157.00000
3207.00000 3065.00000
POINTS=10
3231.00000 3042.00000
3312.00000 2986.00000
3404.00000 2955.00000
3496.00000 2921.00000
3544.00000 2837.00000
3578.00000 2745.00000
3533.00000 2663.00000
3439.00000 2636.00000
3352.00000 2592.00000
3267.00000 2543.00000
POINTS=5
3247.00000 2510.00000
3202.00000 2454.00000
3140.00000 2432.00000
3068.00000 2427.00000
2996.00000 2417.00000
POINTS=5
2966.00000 2421.00000
2908.00000 2438.00000
2847.00000 2431.00000
2785.00000 2425.00000
2723.00000 2423.00000
POINTS=10
2698.00000 2415.00000
2592.00000 2384.00000
2484.00000 2359.00000
2378.00000 2329.00000
2271.00000 2300.00000
2162.00000 2279.00000
2055.00000 2251.00000
1947.00000 2226.00000
1838.00000 2205.00000
1729.00000 2204.00000
POINTS=14
1688.00000 2204.00000
1554.00000 2204.00000
1423.00000 2230.00000
1295.00000 2269.00000
1168.00000 2311.00000
1042.00000 2357.00000
923.00000 2419.00000
821.00000 2506.00000
731.00000 2604.00000
649.00000 2711.00000
610.00000 2838.00000
586.00000 2969.00000
584.00000 3103.00000
591.00000 3237.00000
IMAGE=14397.JPG
ID=5 
SCALE=0,008792
LM=8
598.00000 3119.00000
846.00000 3254.00000
1941.00000 3030.00000
2849.00000 3023.00000
2894.00000 2515.00000
2631.00000 2387.00000
2438.00000 2436.00000
1702.00000 2339.00000
CURVES=8
POINTS=5
604.00000 3129.00000
650.00000 3177.00000
702.00000 3216.00000
767.00000 3233.00000
833.00000 3247.00000
POINTS=10
866.00000 3249.00000
978.00000 3203.00000
1093.00000 3162.00000
1213.00000 3154.00000
1329.00000 3119.00000
1450.00000 3122.00000
1569.00000 3098.00000
1685.00000 3061.00000
1801.00000 3030.00000
1922.00000 3032.00000
POINTS=16
1962.00000 3046.00000
2036.00000 3104.00000
2106.00000 3167.00000
2172.00000 3234.00000
2237.00000 3302.00000
2302.00000 3371.00000
2371.00000 3434.00000
2453.00000 3478.00000
2545.00000 3495.00000
2634.00000 3477.00000
2706.00000 3417.00000
2787.00000 3368.00000
2868.00000 3322.00000
2840.00000 3234.00000
2835.00000 3141.00000
2844.00000 3047.00000
POINTS=10
2865.00000 3013.00000
2925.00000 2942.00000
3010.00000 2904.00000
3095.00000 2868.00000
3153.00000 2796.00000
3181.00000 2707.00000
3158.00000 2617.00000
3083.00000 2563.00000
2990.00000 2556.00000
2903.00000 2523.00000
POINTS=5
2920.00000 2493.00000
2904.00000 2417.00000
2828.00000 2383.00000
2751.00000 2361.00000
2670.00000 2384.00000
POINTS=5
2620.00000 2396.00000
2586.00000 2429.00000
2542.00000 2447.00000
2495.00000 2450.00000
2448.00000 2443.00000
POINTS=10
2439.00000 2417.00000
2373.00000 2369.00000
2292.00000 2361.00000
2211.00000 2347.00000
2130.00000 2342.00000
2048.00000 2336.00000
1967.00000 2335.00000
1885.00000 2340.00000
1804.00000 2354.00000
1724.00000 2342.00000
POINTS=14
1684.00000 2330.00000
1581.00000 2282.00000
1471.00000 2284.00000
1361.00000 2317.00000
1254.00000 2356.00000
1152.00000 2406.00000
1054.00000 2465.00000
964.00000 2535.00000
883.00000 2615.00000
812.00000 2704.00000
760.00000 2806.00000
699.00000 2903.00000
653.00000 3007.00000
599.00000 3108.00000
IMAGE=144995.JPG
ID=6 
SCALE=0,007765
LM=8
3643.00000 3544.00000
3715.00000 3143.00000
3128.00000 2059.00000
2914.00000 723.00000
2348.00000 692.00000
2296.00000 1006.00000
2345.00000 1386.00000
2279.00000 2646.00000
CURVES=8
POINTS=5
3660.00000 3530.00000
3686.00000 3438.00000
3702.00000 3343.00000
3722.00000 3250.00000
3712.00000 3155.00000
POINTS=10
3700.00000 3120.00000
3632.00000 3006.00000
3563.00000 2892.00000
3488.00000 2781.00000
3422.00000 2666.00000
3344.00000 2558.00000
3262.00000 2454.00000
3214.00000 2329.00000
3148.00000 2214.00000
3132.00000 2082.00000
POINTS=16
3132.00000 2040.00000
3159.00000 1921.00000
3198.00000 1806.00000
3248.00000 1694.00000
3310.00000 1589.00000
3382.00000 1491.00000
3458.00000 1395.00000
3529.00000 1296.00000
3566.00000 1181.00000
3531.00000 1064.00000
3455.00000 969.00000
3376.00000 876.00000
3291.00000 793.00000
3170.00000 779.00000
3051.00000 750.00000
2931.00000 729.00000
POINTS=10
2887.00000 698.00000
2801.00000 624.00000
2781.00000 513.00000
2742.00000 406.00000
2664.00000 323.00000
2556.00000 296.00000
2470.00000 361.00000
2440.00000 471.00000
2401.00000 577.00000
2361.00000 684.00000
POINTS=5
2337.00000 703.00000
2303.00000 768.00000
2299.00000 845.00000
2307.00000 921.00000
2304.00000 998.00000
POINTS=5
2311.00000 1021.00000
2334.00000 1105.00000
2338.00000 1193.00000
2341.00000 1280.00000
2347.00000 1368.00000
POINTS=10
2344.00000 1401.00000
2303.00000 1533.00000
2267.00000 1666.00000
2259.00000 1804.00000
2259.00000 1943.00000
2261.00000 2081.00000
2275.00000 2219.00000
2282.00000 2357.00000
2280.00000 2496.00000
2281.00000 2634.00000
POINTS=14
2281.00000 2651.00000
2234.00000 2794.00000
2277.00000 2938.00000
2376.00000 3054.00000
2486.00000 3161.00000
2584.00000 3278.00000
2683.00000 3395.00000
2791.00000 3503.00000
2923.00000 3573.00000
3068.00000 3623.00000
3218.00000 3650.00000
3368.00000 3639.00000
3498.00000 3568.00000
3641.00000 3559.00000
IMAGE=16437.JPG
ID=7 
SCALE=0,008027
LM=8
601.00000 3344.00000
857.00000 3420.00000
1937.00000 3123.00000
2693.00000 2936.00000
2645.00000 2439.00000
2372.00000 2391.00000
2282.00000 2474.00000
1485.00000 2498.00000
CURVES=8
POINTS=5
611.00000 3353.00000
659.00000 3395.00000
722.00000 3408.00000
785.00000 3421.00000
849.00000 3419.00000
POINTS=10
868.00000 3417.00000
985.00000 3384.00000
1101.00000 3347.00000
1215.00000 3307.00000
1333.00000 3277.00000
1449.00000 3241.00000
1565.00000 3205.00000
1682.00000 3171.00000
1799.00000 3139.00000
1920.00000 3127.00000
POINTS=16
1972.00000 3136.00000
2041.00000 3177.00000
2102.00000 3229.00000
2159.00000 3285.00000
2226.00000 3329.00000
2301.00000 3356.00000
2380.00000 3372.00000
2459.00000 3383.00000
2537.00000 3370.00000
2612.00000 3341.00000
2678.00000 3295.00000
2733.00000 3238.00000
2784.00000 3176.00000
2757.00000 3102.00000
2728.00000 3027.00000
2696.00000 2954.00000
POINTS=10
2703.00000 2917.00000
2732.00000 2846.00000
2804.00000 2817.00000
2867.00000 2773.00000
2904.00000 2705.00000
2890.00000 2629.00000
2844.00000 2567.00000
2774.00000 2537.00000
2701.00000 2512.00000
2648.00000 2455.00000
POINTS=5
2648.00000 2419.00000
2608.00000 2359.00000
2534.00000 2353.00000
2460.00000 2363.00000
2389.00000 2386.00000
POINTS=5
2373.00000 2403.00000
2364.00000 2428.00000
2340.00000 2442.00000
2314.00000 2453.00000
2288.00000 2464.00000
POINTS=10
2264.00000 2488.00000
2189.00000 2452.00000
2103.00000 2448.00000
2018.00000 2460.00000
1933.00000 2474.00000
1849.00000 2494.00000
1763.00000 2496.00000
1677.00000 2495.00000
1591.00000 2506.00000
1505.00000 2504.00000
POINTS=14
1462.00000 2476.00000
1359.00000 2473.00000
1258.00000 2503.00000
1158.00000 2534.00000
1058.00000 2567.00000
964.00000 2614.00000
877.00000 2672.00000
805.00000 2749.00000
741.00000 2832.00000
694.00000 2926.00000
665.00000 3027.00000
643.00000 3130.00000
634.00000 3234.00000
599.00000 3329.00000
IMAGE=16445.JPG
ID=8 
SCALE=0,008426
LM=8
946.00000 3696.00000
1136.00000 3654.00000
2455.00000 3309.00000
3449.00000 3081.00000
3442.00000 2574.00000
3194.00000 2526.00000
2845.00000 2546.00000
1713.00000 2574.00000
CURVES=8
POINTS=5
965.00000 3700.00000
1007.00000 3696.00000
1048.00000 3690.00000
1088.00000 3679.00000
1126.00000 3662.00000
POINTS=10
1161.00000 3645.00000
1286.00000 3561.00000
1424.00000 3501.00000
1566.00000 3451.00000
1699.00000 3381.00000
1842.00000 3333.00000
1990.00000 3304.00000
2140.00000 3304.00000
2291.00000 3299.00000
2441.00000 3310.00000
POINTS=16
2476.00000 3315.00000
2560.00000 3356.00000
2643.00000 3398.00000
2727.00000 3440.00000
2811.00000 3481.00000
2896.00000 3520.00000
2983.00000 3555.00000
3071.00000 3585.00000
3164.00000 3598.00000
3254.00000 3578.00000
3334.00000 3531.00000
3393.00000 3461.00000
3425.00000 3376.00000
3433.00000 3283.00000
3434.00000 3189.00000
3441.00000 3096.00000
POINTS=10
3462.00000 3063.00000
3528.00000 3011.00000
3604.00000 2977.00000
3679.00000 2940.00000
3698.00000 2860.00000
3695.00000 2777.00000
3677.00000 2695.00000
3620.00000 2634.00000
3545.00000 2599.00000
3464.00000 2577.00000
POINTS=5
3431.00000 2568.00000
3379.00000 2547.00000
3324.00000 2540.00000
3268.00000 2532.00000
3212.00000 2532.00000
POINTS=5
3174.00000 2523.00000
3096.00000 2532.00000
3018.00000 2536.00000
2939.00000 2540.00000
2861.00000 2544.00000
POINTS=10
2823.00000 2539.00000
2702.00000 2539.00000
2581.00000 2537.00000
2460.00000 2533.00000
2339.00000 2544.00000
2218.00000 2558.00000
2097.00000 2563.00000
1976.00000 2565.00000
1855.00000 2572.00000
1734.00000 2572.00000
POINTS=14
1689.00000 2577.00000
1549.00000 2590.00000
1410.00000 2613.00000
1273.00000 2645.00000
1142.00000 2697.00000
1014.00000 2756.00000
905.00000 2845.00000
808.00000 2947.00000
744.00000 3072.00000
712.00000 3209.00000
694.00000 3348.00000
742.00000 3481.00000
826.00000 3594.00000
930.00000 3688.00000
IMAGE=16446.JPG
ID=9 
SCALE=0,008545
LM=8
584.00000 3547.00000
877.00000 3582.00000
2193.00000 3244.00000
3166.00000 3050.00000
3249.00000 2519.00000
2894.00000 2412.00000
2659.00000 2453.00000
1936.00000 2368.00000
CURVES=8
POINTS=5
600.00000 3544.00000
662.00000 3569.00000
728.00000 3580.00000
794.00000 3588.00000
860.00000 3579.00000
POINTS=10
908.00000 3568.00000
1044.00000 3511.00000
1183.00000 3463.00000
1326.00000 3427.00000
1467.00000 3386.00000
1605.00000 3336.00000
1749.00000 3303.00000
1891.00000 3265.00000
2035.00000 3234.00000
2182.00000 3234.00000
POINTS=16
2210.00000 3247.00000
2314.00000 3292.00000
2412.00000 3349.00000
2507.00000 3411.00000
2605.00000 3468.00000
2709.00000 3514.00000
2818.00000 3543.00000
2931.00000 3558.00000
3044.00000 3562.00000
3155.00000 3557.00000
3240.00000 3483.00000
3320.00000 3402.00000
3369.00000 3324.00000
3272.00000 3269.00000
3212.00000 3173.00000
3165.00000 3070.00000
POINTS=10
3180.00000 3034.00000
3243.00000 2967.00000
3325.00000 2935.00000
3416.00000 2918.00000
3464.00000 2845.00000
3479.00000 2755.00000
3466.00000 2668.00000
3408.00000 2598.00000
3330.00000 2588.00000
3258.00000 2531.00000
POINTS=5
3253.00000 2505.00000
3197.00000 2431.00000
3099.00000 2412.00000
2999.00000 2404.00000
2900.00000 2398.00000
POINTS=5
2893.00000 2427.00000
2839.00000 2441.00000
2784.00000 2451.00000
2728.00000 2452.00000
2672.00000 2448.00000
POINTS=10
2641.00000 2442.00000
2571.00000 2408.00000
2501.00000 2374.00000
2427.00000 2358.00000
2350.00000 2360.00000
2273.00000 2370.00000
2196.00000 2374.00000
2118.00000 2373.00000
2041.00000 2376.00000
1964.00000 2370.00000
POINTS=14
1917.00000 2362.00000
1751.00000 2316.00000
1581.00000 2292.00000
1415.00000 2335.00000
1256.00000 2400.00000
1095.00000 2462.00000
938.00000 2531.00000
797.00000 2630.00000
670.00000 2746.00000
577.00000 2890.00000
504.00000 3045.00000
453.00000 3210.00000
514.00000 3370.00000
566.00000 3534.00000
IMAGE=16447.JPG
ID=10 
SCALE=0,008014
LM=8
623.00000 3734.00000
953.00000 3693.00000
1955.00000 3104.00000
2849.00000 2790.00000
2791.00000 2239.00000
2461.00000 2239.00000
2290.00000 2302.00000
1354.00000 2339.00000
CURVES=8
POINTS=5
644.00000 3735.00000
720.00000 3738.00000
795.00000 3732.00000
869.00000 3717.00000
940.00000 3690.00000
POINTS=10
963.00000 3675.00000
1063.00000 3598.00000
1169.00000 3531.00000
1279.00000 3468.00000
1386.00000 3401.00000
1488.00000 3328.00000
1590.00000 3254.00000
1697.00000 3186.00000
1806.00000 3124.00000
1930.00000 3100.00000
POINTS=16
1977.00000 3103.00000
2062.00000 3136.00000
2144.00000 3177.00000
2224.00000 3221.00000
2306.00000 3262.00000
2391.00000 3295.00000
2479.00000 3320.00000
2569.00000 3338.00000
2660.00000 3345.00000
2741.00000 3306.00000
2803.00000 3240.00000
2849.00000 3162.00000
2881.00000 3077.00000
2892.00000 2987.00000
2878.00000 2897.00000
2847.00000 2811.00000
POINTS=10
2849.00000 2770.00000
2922.00000 2707.00000
3005.00000 2661.00000
3079.00000 2600.00000
3121.00000 2514.00000
3110.00000 2419.00000
3070.00000 2332.00000
2988.00000 2283.00000
2893.00000 2294.00000
2809.00000 2247.00000
POINTS=5
2783.00000 2228.00000
2709.00000 2190.00000
2630.00000 2183.00000
2551.00000 2206.00000
2472.00000 2230.00000
POINTS=5
2448.00000 2249.00000
2418.00000 2278.00000
2384.00000 2301.00000
2343.00000 2303.00000
2301.00000 2301.00000
POINTS=10
2277.00000 2279.00000
2178.00000 2255.00000
2077.00000 2237.00000
1977.00000 2253.00000
1875.00000 2261.00000
1773.00000 2276.00000
1671.00000 2289.00000
1570.00000 2309.00000
1468.00000 2321.00000
1366.00000 2331.00000
POINTS=14
1334.00000 2333.00000
1198.00000 2375.00000
1070.00000 2437.00000
946.00000 2509.00000
827.00000 2588.00000
718.00000 2682.00000
619.00000 2785.00000
556.00000 2911.00000
504.00000 3045.00000
464.00000 3181.00000
463.00000 3323.00000
495.00000 3462.00000
538.00000 3598.00000
611.00000 3720.00000
IMAGE=16756.JPG
ID=11 
SCALE=0,007354
LM=8
418.00000 3450.00000
786.00000 3551.00000
2006.00000 3292.00000
3138.00000 3346.00000
3326.00000 2845.00000
3000.00000 2686.00000
2783.00000 2673.00000
1926.00000 2381.00000
CURVES=8
POINTS=5
431.00000 3456.00000
501.00000 3505.00000
582.00000 3531.00000
666.00000 3544.00000
751.00000 3551.00000
POINTS=10
802.00000 3542.00000
930.00000 3501.00000
1056.00000 3454.00000
1188.00000 3428.00000
1319.00000 3397.00000
1451.00000 3372.00000
1584.00000 3351.00000
1714.00000 3315.00000
1840.00000 3268.00000
1972.00000 3271.00000
POINTS=16
2035.00000 3299.00000
2117.00000 3371.00000
2196.00000 3447.00000
2276.00000 3520.00000
2361.00000 3589.00000
2450.00000 3652.00000
2541.00000 3713.00000
2633.00000 3770.00000
2731.00000 3819.00000
2839.00000 3834.00000
2941.00000 3803.00000
3033.00000 3746.00000
3113.00000 3673.00000
3153.00000 3583.00000
3129.00000 3477.00000
3130.00000 3368.00000
POINTS=10
3156.00000 3314.00000
3249.00000 3309.00000
3340.00000 3292.00000
3416.00000 3249.00000
3474.00000 3176.00000
3521.00000 3098.00000
3525.00000 3006.00000
3513.00000 2918.00000
3437.00000 2876.00000
3347.00000 2854.00000
POINTS=5
3307.00000 2820.00000
3253.00000 2761.00000
3184.00000 2722.00000
3106.00000 2701.00000
3028.00000 2683.00000
POINTS=5
2985.00000 2692.00000
2938.00000 2705.00000
2890.00000 2701.00000
2843.00000 2690.00000
2799.00000 2669.00000
POINTS=10
2768.00000 2658.00000
2690.00000 2599.00000
2604.00000 2554.00000
2515.00000 2514.00000
2425.00000 2478.00000
2330.00000 2454.00000
2235.00000 2434.00000
2140.00000 2412.00000
2043.00000 2399.00000
1949.00000 2378.00000
POINTS=14
1898.00000 2366.00000
1774.00000 2251.00000
1601.00000 2230.00000
1433.00000 2281.00000
1261.00000 2322.00000
1092.00000 2373.00000
931.00000 2442.00000
781.00000 2535.00000
650.00000 2652.00000
527.00000 2778.00000
435.00000 2924.00000
380.00000 3091.00000
361.00000 3266.00000
414.00000 3431.00000
IMAGE=200336.JPG
ID=12 
SCALE=0,008014
LM=8
589.00000 3455.00000
1020.00000 3739.00000
2344.00000 3580.00000
3422.00000 3651.00000
3605.00000 3108.00000
3263.00000 2941.00000
3129.00000 2957.00000
1884.00000 2619.00000
CURVES=8
POINTS=5
605.00000 3482.00000
683.00000 3573.00000
773.00000 3649.00000
883.00000 3697.00000
999.00000 3730.00000
POINTS=10
1062.00000 3743.00000
1201.00000 3712.00000
1342.00000 3688.00000
1484.00000 3676.00000
1626.00000 3662.00000
1768.00000 3653.00000
1910.00000 3651.00000
2048.00000 3613.00000
2182.00000 3563.00000
2323.00000 3579.00000
POINTS=16
2371.00000 3593.00000
2454.00000 3642.00000
2534.00000 3696.00000
2613.00000 3752.00000
2691.00000 3809.00000
2770.00000 3866.00000
2850.00000 3919.00000
2933.00000 3969.00000
3017.00000 4017.00000
3102.00000 4063.00000
3195.00000 4064.00000
3276.00000 4020.00000
3342.00000 3950.00000
3381.00000 3867.00000
3380.00000 3771.00000
3399.00000 3676.00000
POINTS=10
3430.00000 3625.00000
3511.00000 3586.00000
3599.00000 3564.00000
3684.00000 3535.00000
3763.00000 3491.00000
3783.00000 3406.00000
3769.00000 3317.00000
3738.00000 3233.00000
3661.00000 3187.00000
3601.00000 3120.00000
POINTS=5
3615.00000 3088.00000
3561.00000 3003.00000
3479.00000 2944.00000
3380.00000 2927.00000
3279.00000 2931.00000
POINTS=5
3253.00000 2951.00000
3226.00000 2957.00000
3200.00000 2957.00000
3174.00000 2952.00000
3147.00000 2957.00000
POINTS=10
3105.00000 2951.00000
2986.00000 2884.00000
2852.00000 2850.00000
2716.00000 2822.00000
2579.00000 2797.00000
2443.00000 2771.00000
2308.00000 2739.00000
2173.00000 2707.00000
2040.00000 2669.00000
1906.00000 2632.00000
POINTS=14
1858.00000 2612.00000
1729.00000 2644.00000
1598.00000 2664.00000
1465.00000 2663.00000
1332.00000 2653.00000
1201.00000 2672.00000
1073.00000 2705.00000
956.00000 2764.00000
856.00000 2853.00000
758.00000 2943.00000
678.00000 3048.00000
633.00000 3173.00000
623.00000 3306.00000
588.00000 3434.00000
IMAGE=21044.JPG
ID=13 
SCALE=0,008405
LM=8
3760.00000 3419.00000
3839.00000 3097.00000
3334.00000 1836.00000
3125.00000 766.00000
2561.00000 699.00000
2407.00000 1117.00000
2524.00000 1276.00000
2473.00000 2349.00000
CURVES=8
POINTS=5
3772.00000 3412.00000
3813.00000 3346.00000
3836.00000 3269.00000
3848.00000 3190.00000
3847.00000 3109.00000
POINTS=10
3829.00000 3072.00000
3772.00000 2936.00000
3700.00000 2808.00000
3627.00000 2682.00000
3573.00000 2545.00000
3509.00000 2413.00000
3460.00000 2276.00000
3428.00000 2133.00000
3352.00000 2009.00000
3339.00000 1863.00000
POINTS=16
3344.00000 1786.00000
3406.00000 1699.00000
3470.00000 1614.00000
3535.00000 1530.00000
3593.00000 1440.00000
3640.00000 1345.00000
3675.00000 1244.00000
3700.00000 1141.00000
3679.00000 1036.00000
3636.00000 938.00000
3581.00000 847.00000
3527.00000 756.00000
3451.00000 689.00000
3360.00000 744.00000
3259.00000 779.00000
3153.00000 768.00000
POINTS=10
3102.00000 744.00000
3085.00000 629.00000
3076.00000 514.00000
3009.00000 417.00000
2906.00000 362.00000
2790.00000 343.00000
2676.00000 373.00000
2613.00000 460.00000
2604.00000 579.00000
2580.00000 696.00000
POINTS=5
2543.00000 710.00000
2452.00000 771.00000
2409.00000 874.00000
2386.00000 983.00000
2397.00000 1095.00000
POINTS=5
2423.00000 1124.00000
2465.00000 1137.00000
2492.00000 1168.00000
2504.00000 1208.00000
2506.00000 1252.00000
POINTS=10
2506.00000 1280.00000
2477.00000 1392.00000
2468.00000 1507.00000
2471.00000 1624.00000
2479.00000 1740.00000
2488.00000 1856.00000
2501.00000 1972.00000
2499.00000 2088.00000
2483.00000 2203.00000
2486.00000 2319.00000
POINTS=14
2471.00000 2379.00000
2503.00000 2513.00000
2579.00000 2627.00000
2667.00000 2734.00000
2752.00000 2842.00000
2837.00000 2950.00000
2921.00000 3060.00000
3009.00000 3165.00000
3112.00000 3256.00000
3225.00000 3335.00000
3348.00000 3397.00000
3479.00000 3439.00000
3613.00000 3470.00000
3735.00000 3415.00000
IMAGE=21331.JPG
ID=14 
SCALE=0,009156
LM=8
882.00000 3759.00000
1195.00000 3805.00000
2365.00000 3317.00000
3087.00000 3020.00000
3025.00000 2577.00000
2770.00000 2527.00000
2615.00000 2607.00000
1709.00000 2640.00000
CURVES=8
POINTS=5
910.00000 3764.00000
971.00000 3791.00000
1036.00000 3807.00000
1103.00000 3807.00000
1170.00000 3807.00000
POINTS=10
1205.00000 3790.00000
1315.00000 3702.00000
1431.00000 3622.00000
1552.00000 3550.00000
1681.00000 3491.00000
1818.00000 3460.00000
1944.00000 3400.00000
2073.00000 3345.00000
2210.00000 3317.00000
2351.00000 3308.00000
POINTS=16
2380.00000 3319.00000
2457.00000 3342.00000
2533.00000 3371.00000
2606.00000 3406.00000
2678.00000 3443.00000
2753.00000 3470.00000
2833.00000 3479.00000
2913.00000 3490.00000
2993.00000 3503.00000
3069.00000 3478.00000
3122.00000 3420.00000
3155.00000 3347.00000
3162.00000 3269.00000
3146.00000 3190.00000
3121.00000 3113.00000
3093.00000 3037.00000
POINTS=10
3096.00000 2994.00000
3157.00000 2946.00000
3230.00000 2915.00000
3283.00000 2863.00000
3311.00000 2793.00000
3295.00000 2718.00000
3250.00000 2653.00000
3183.00000 2649.00000
3116.00000 2626.00000
3048.00000 2586.00000
POINTS=5
3016.00000 2563.00000
2967.00000 2525.00000
2904.00000 2515.00000
2842.00000 2515.00000
2779.00000 2512.00000
POINTS=5
2768.00000 2538.00000
2758.00000 2583.00000
2719.00000 2601.00000
2674.00000 2612.00000
2628.00000 2612.00000
POINTS=10
2591.00000 2589.00000
2501.00000 2554.00000
2405.00000 2548.00000
2309.00000 2563.00000
2212.00000 2576.00000
2117.00000 2597.00000
2022.00000 2621.00000
1927.00000 2638.00000
1829.00000 2639.00000
1732.00000 2649.00000
POINTS=14
1687.00000 2643.00000
1566.00000 2657.00000
1455.00000 2704.00000
1370.00000 2792.00000
1271.00000 2862.00000
1174.00000 2936.00000
1067.00000 2994.00000
964.00000 3058.00000
890.00000 3155.00000
839.00000 3266.00000
805.00000 3383.00000
826.00000 3502.00000
846.00000 3623.00000
871.00000 3742.00000
IMAGE=22014.JPG
ID=15 
SCALE=0,008381
LM=8
894.00000 3588.00000
1153.00000 3643.00000
2235.00000 3158.00000
3062.00000 3008.00000
3096.00000 2540.00000
2749.00000 2452.00000
2536.00000 2531.00000
1676.00000 2410.00000
CURVES=8
POINTS=5
908.00000 3602.00000
967.00000 3609.00000
1026.00000 3617.00000
1084.00000 3631.00000
1142.00000 3645.00000
POINTS=10
1170.00000 3636.00000
1286.00000 3569.00000
1400.00000 3499.00000
1523.00000 3446.00000
1649.00000 3401.00000
1771.00000 3345.00000
1894.00000 3293.00000
2024.00000 3261.00000
2096.00000 3159.00000
2223.00000 3151.00000
POINTS=16
2260.00000 3165.00000
2331.00000 3213.00000
2402.00000 3263.00000
2472.00000 3314.00000
2546.00000 3359.00000
2625.00000 3393.00000
2708.00000 3414.00000
2794.00000 3425.00000
2880.00000 3432.00000
2964.00000 3413.00000
3042.00000 3377.00000
3110.00000 3324.00000
3148.00000 3254.00000
3101.00000 3182.00000
3072.00000 3100.00000
3050.00000 3017.00000
POINTS=10
3068.00000 2980.00000
3154.00000 2937.00000
3242.00000 2899.00000
3328.00000 2861.00000
3386.00000 2786.00000
3400.00000 2692.00000
3374.00000 2599.00000
3306.00000 2532.00000
3218.00000 2546.00000
3122.00000 2549.00000
POINTS=5
3085.00000 2521.00000
3016.00000 2467.00000
2934.00000 2443.00000
2845.00000 2441.00000
2757.00000 2441.00000
POINTS=5
2757.00000 2475.00000
2718.00000 2513.00000
2662.00000 2527.00000
2605.00000 2536.00000
2548.00000 2526.00000
POINTS=10
2508.00000 2532.00000
2421.00000 2503.00000
2332.00000 2484.00000
2241.00000 2481.00000
2150.00000 2478.00000
2059.00000 2468.00000
1969.00000 2456.00000
1878.00000 2446.00000
1788.00000 2432.00000
1698.00000 2415.00000
POINTS=14
1658.00000 2404.00000
1539.00000 2404.00000
1437.00000 2475.00000
1338.00000 2549.00000
1230.00000 2612.00000
1125.00000 2679.00000
1038.00000 2766.00000
959.00000 2863.00000
893.00000 2968.00000
854.00000 3085.00000
831.00000 3207.00000
811.00000 3329.00000
841.00000 3450.00000
874.00000 3570.00000
IMAGE=220151.JPG
ID=16 
SCALE=0,009057
LM=8
652.00000 3434.00000
1149.00000 3526.00000
2352.00000 3200.00000
3351.00000 3066.00000
3430.00000 2577.00000
3099.00000 2522.00000
2883.00000 2561.00000
2085.00000 2398.00000
CURVES=8
POINTS=5
665.00000 3442.00000
777.00000 3485.00000
893.00000 3516.00000
1011.00000 3536.00000
1130.00000 3522.00000
POINTS=10
1167.00000 3516.00000
1300.00000 3480.00000
1432.00000 3440.00000
1565.00000 3403.00000
1692.00000 3351.00000
1823.00000 3307.00000
1948.00000 3250.00000
2074.00000 3195.00000
2209.00000 3179.00000
2346.00000 3194.00000
POINTS=16
2377.00000 3205.00000
2471.00000 3245.00000
2559.00000 3297.00000
2645.00000 3352.00000
2733.00000 3406.00000
2820.00000 3458.00000
2908.00000 3511.00000
2994.00000 3566.00000
3082.00000 3618.00000
3184.00000 3617.00000
3263.00000 3561.00000
3323.00000 3479.00000
3366.00000 3386.00000
3383.00000 3288.00000
3367.00000 3187.00000
3341.00000 3088.00000
POINTS=10
3359.00000 3051.00000
3455.00000 2996.00000
3566.00000 2999.00000
3672.00000 2962.00000
3743.00000 2878.00000
3789.00000 2777.00000
3757.00000 2671.00000
3650.00000 2641.00000
3543.00000 2610.00000
3433.00000 2592.00000
POINTS=5
3413.00000 2566.00000
3339.00000 2539.00000
3265.00000 2518.00000
3186.00000 2511.00000
3108.00000 2509.00000
POINTS=5
3096.00000 2529.00000
3048.00000 2543.00000
2999.00000 2548.00000
2949.00000 2553.00000
2899.00000 2558.00000
POINTS=10
2871.00000 2558.00000
2785.00000 2540.00000
2702.00000 2512.00000
2616.00000 2493.00000
2532.00000 2471.00000
2446.00000 2457.00000
2359.00000 2461.00000
2273.00000 2445.00000
2187.00000 2426.00000
2103.00000 2401.00000
POINTS=14
2058.00000 2389.00000
1898.00000 2356.00000
1735.00000 2348.00000
1579.00000 2392.00000
1426.00000 2451.00000
1278.00000 2517.00000
1114.00000 2509.00000
961.00000 2565.00000
825.00000 2656.00000
727.00000 2784.00000
670.00000 2936.00000
636.00000 3096.00000
632.00000 3259.00000
642.00000 3411.00000
IMAGE=22200.JPG
ID=17 
SCALE=0,008107
LM=8
1070.00000 3008.00000
1250.00000 3103.00000
2177.00000 2812.00000
2868.00000 2749.00000
2845.00000 2426.00000
2631.00000 2355.00000
2514.00000 2395.00000
1844.00000 2355.00000
CURVES=8
POINTS=5
1080.00000 3019.00000
1112.00000 3053.00000
1154.00000 3073.00000
1197.00000 3093.00000
1242.00000 3105.00000
POINTS=10
1265.00000 3101.00000
1356.00000 3045.00000
1449.00000 2994.00000
1551.00000 2961.00000
1654.00000 2934.00000
1755.00000 2900.00000
1853.00000 2859.00000
1954.00000 2826.00000
2059.00000 2811.00000
2166.00000 2816.00000
POINTS=16
2201.00000 2820.00000
2261.00000 2851.00000
2312.00000 2894.00000
2360.00000 2941.00000
2407.00000 2989.00000
2459.00000 3031.00000
2518.00000 3062.00000
2582.00000 3084.00000
2647.00000 3100.00000
2713.00000 3090.00000
2774.00000 3063.00000
2826.00000 3021.00000
2859.00000 2965.00000
2867.00000 2900.00000
2859.00000 2833.00000
2863.00000 2766.00000
POINTS=10
2877.00000 2731.00000
2933.00000 2700.00000
2992.00000 2677.00000
3041.00000 2636.00000
3075.00000 2582.00000
3080.00000 2518.00000
3045.00000 2465.00000
2984.00000 2453.00000
2920.00000 2449.00000
2857.00000 2438.00000
POINTS=5
2840.00000 2413.00000
2808.00000 2366.00000
2756.00000 2341.00000
2698.00000 2336.00000
2639.00000 2343.00000
POINTS=5
2629.00000 2360.00000
2608.00000 2380.00000
2583.00000 2393.00000
2555.00000 2395.00000
2526.00000 2395.00000
POINTS=10
2507.00000 2378.00000
2447.00000 2334.00000
2374.00000 2311.00000
2299.00000 2296.00000
2223.00000 2290.00000
2147.00000 2294.00000
2073.00000 2309.00000
1999.00000 2329.00000
1926.00000 2348.00000
1850.00000 2354.00000
POINTS=14
1826.00000 2347.00000
1744.00000 2335.00000
1664.00000 2351.00000
1591.00000 2391.00000
1520.00000 2432.00000
1449.00000 2476.00000
1382.00000 2525.00000
1318.00000 2578.00000
1256.00000 2633.00000
1204.00000 2697.00000
1165.00000 2770.00000
1131.00000 2845.00000
1088.00000 2915.00000
1068.00000 2996.00000
IMAGE=267962.JPG
ID=18 
SCALE=0,007860
LM=8
1638.00000 2934.00000
1755.00000 3048.00000
2568.00000 2994.00000
3213.00000 3160.00000
3327.00000 2832.00000
3122.00000 2709.00000
2963.00000 2730.00000
2451.00000 2514.00000
CURVES=8
POINTS=5
1635.00000 2941.00000
1653.00000 2977.00000
1677.00000 3009.00000
1709.00000 3033.00000
1747.00000 3046.00000
POINTS=10
1762.00000 3052.00000
1850.00000 3041.00000
1937.00000 3020.00000
2024.00000 2999.00000
2112.00000 2985.00000
2200.00000 2979.00000
2290.00000 2977.00000
2379.00000 2974.00000
2468.00000 2974.00000
2555.00000 2990.00000
POINTS=16
2589.00000 2996.00000
2633.00000 3042.00000
2668.00000 3095.00000
2700.00000 3150.00000
2733.00000 3205.00000
2769.00000 3257.00000
2811.00000 3304.00000
2860.00000 3345.00000
2908.00000 3387.00000
2969.00000 3406.00000
3031.00000 3400.00000
3092.00000 3382.00000
3139.00000 3346.00000
3167.00000 3289.00000
3191.00000 3230.00000
3207.00000 3168.00000
POINTS=10
3224.00000 3145.00000
3275.00000 3124.00000
3328.00000 3114.00000
3377.00000 3095.00000
3418.00000 3058.00000
3443.00000 3010.00000
3441.00000 2956.00000
3415.00000 2909.00000
3371.00000 2884.00000
3333.00000 2844.00000
POINTS=5
3327.00000 2822.00000
3313.00000 2764.00000
3260.00000 2725.00000
3197.00000 2712.00000
3132.00000 2705.00000
POINTS=5
3113.00000 2717.00000
3080.00000 2734.00000
3045.00000 2745.00000
3009.00000 2744.00000
2974.00000 2734.00000
POINTS=10
2957.00000 2709.00000
2936.00000 2650.00000
2891.00000 2609.00000
2834.00000 2583.00000
2775.00000 2561.00000
2715.00000 2546.00000
2653.00000 2538.00000
2591.00000 2528.00000
2528.00000 2524.00000
2466.00000 2516.00000
POINTS=14
2434.00000 2497.00000
2362.00000 2488.00000
2289.00000 2493.00000
2221.00000 2518.00000
2151.00000 2536.00000
2080.00000 2550.00000
2015.00000 2584.00000
1952.00000 2620.00000
1891.00000 2660.00000
1835.00000 2707.00000
1783.00000 2758.00000
1738.00000 2815.00000
1694.00000 2872.00000
1637.00000 2918.00000
IMAGE=267963 (1).jpg
ID=19 
SCALE=0,007954
LM=8
494.00000 3319.00000
668.00000 3382.00000
1789.00000 3003.00000
2625.00000 2909.00000
2677.00000 2478.00000
2423.00000 2372.00000
2226.00000 2449.00000
1302.00000 2441.00000
CURVES=8
POINTS=5
508.00000 3325.00000
538.00000 3354.00000
578.00000 3362.00000
618.00000 3375.00000
658.00000 3387.00000
POINTS=10
681.00000 3379.00000
795.00000 3313.00000
899.00000 3232.00000
1020.00000 3179.00000
1146.00000 3142.00000
1277.00000 3131.00000
1401.00000 3094.00000
1520.00000 3039.00000
1648.00000 3009.00000
1780.00000 3001.00000
POINTS=16
1801.00000 3003.00000
1873.00000 3032.00000
1935.00000 3078.00000
1993.00000 3130.00000
2048.00000 3185.00000
2106.00000 3238.00000
2171.00000 3280.00000
2241.00000 3313.00000
2318.00000 3323.00000
2391.00000 3295.00000
2450.00000 3245.00000
2509.00000 3193.00000
2565.00000 3140.00000
2573.00000 3064.00000
2580.00000 2987.00000
2616.00000 2918.00000
POINTS=10
2637.00000 2900.00000
2715.00000 2862.00000
2802.00000 2863.00000
2875.00000 2817.00000
2911.00000 2739.00000
2915.00000 2652.00000
2894.00000 2568.00000
2835.00000 2513.00000
2753.00000 2538.00000
2678.00000 2495.00000
POINTS=5
2688.00000 2471.00000
2690.00000 2394.00000
2608.00000 2364.00000
2521.00000 2361.00000
2434.00000 2364.00000
POINTS=5
2421.00000 2382.00000
2387.00000 2418.00000
2340.00000 2438.00000
2290.00000 2446.00000
2240.00000 2450.00000
POINTS=10
2216.00000 2434.00000
2130.00000 2376.00000
2032.00000 2340.00000
1929.00000 2320.00000
1826.00000 2321.00000
1722.00000 2341.00000
1620.00000 2364.00000
1520.00000 2397.00000
1419.00000 2426.00000
1316.00000 2444.00000
POINTS=14
1281.00000 2434.00000
1178.00000 2442.00000
1080.00000 2471.00000
987.00000 2514.00000
895.00000 2561.00000
814.00000 2625.00000
747.00000 2702.00000
685.00000 2784.00000
627.00000 2869.00000
577.00000 2959.00000
537.00000 3054.00000
501.00000 3150.00000
435.00000 3223.00000
480.00000 3315.00000
IMAGE=267965.JPG
ID=20 
SCALE=0,006896
LM=8
825.00000 3328.00000
1147.00000 3388.00000
2163.00000 3088.00000
3025.00000 2903.00000
3031.00000 2398.00000
2774.00000 2386.00000
2682.00000 2463.00000
1778.00000 2475.00000
CURVES=8
POINTS=5
836.00000 3342.00000
906.00000 3369.00000
978.00000 3388.00000
1052.00000 3393.00000
1127.00000 3391.00000
POINTS=10
1165.00000 3374.00000
1265.00000 3318.00000
1370.00000 3280.00000
1480.00000 3253.00000
1588.00000 3214.00000
1697.00000 3182.00000
1808.00000 3153.00000
1916.00000 3115.00000
2026.00000 3085.00000
2140.00000 3088.00000
POINTS=16
2192.00000 3091.00000
2271.00000 3124.00000
2342.00000 3172.00000
2409.00000 3225.00000
2479.00000 3275.00000
2553.00000 3318.00000
2630.00000 3355.00000
2711.00000 3380.00000
2796.00000 3381.00000
2875.00000 3347.00000
2948.00000 3302.00000
3011.00000 3246.00000
3053.00000 3177.00000
3017.00000 3100.00000
3013.00000 3015.00000
3023.00000 2930.00000
POINTS=10
3033.00000 2889.00000
3084.00000 2822.00000
3160.00000 2788.00000
3236.00000 2761.00000
3283.00000 2690.00000
3284.00000 2607.00000
3252.00000 2531.00000
3184.00000 2493.00000
3117.00000 2444.00000
3039.00000 2412.00000
POINTS=5
3022.00000 2378.00000
2980.00000 2320.00000
2912.00000 2315.00000
2845.00000 2340.00000
2779.00000 2369.00000
POINTS=5
2774.00000 2398.00000
2777.00000 2427.00000
2750.00000 2442.00000
2721.00000 2451.00000
2691.00000 2452.00000
POINTS=10
2672.00000 2456.00000
2581.00000 2412.00000
2484.00000 2386.00000
2384.00000 2398.00000
2283.00000 2409.00000
2184.00000 2425.00000
2088.00000 2456.00000
1990.00000 2477.00000
1890.00000 2485.00000
1789.00000 2479.00000
POINTS=14
1762.00000 2465.00000
1666.00000 2413.00000
1557.00000 2434.00000
1466.00000 2497.00000
1378.00000 2564.00000
1278.00000 2611.00000
1183.00000 2667.00000
1095.00000 2734.00000
1015.00000 2810.00000
950.00000 2899.00000
912.00000 3003.00000
884.00000 3110.00000
828.00000 3204.00000
814.00000 3312.00000
IMAGE=276030.JPG
ID=21 
SCALE=0,009314
LM=8
925.00000 3205.00000
1116.00000 3288.00000
2200.00000 3023.00000
3065.00000 2994.00000
3113.00000 2521.00000
2808.00000 2438.00000
2677.00000 2489.00000
1938.00000 2424.00000
CURVES=8
POINTS=5
933.00000 3214.00000
972.00000 3241.00000
1015.00000 3262.00000
1059.00000 3279.00000
1105.00000 3288.00000
POINTS=10
1127.00000 3285.00000
1235.00000 3230.00000
1340.00000 3169.00000
1455.00000 3124.00000
1576.00000 3102.00000
1698.00000 3080.00000
1819.00000 3054.00000
1938.00000 3022.00000
2060.00000 3008.00000
2183.00000 3023.00000
POINTS=16
2237.00000 3043.00000
2304.00000 3082.00000
2367.00000 3129.00000
2425.00000 3179.00000
2484.00000 3231.00000
2544.00000 3280.00000
2607.00000 3325.00000
2676.00000 3361.00000
2753.00000 3369.00000
2829.00000 3352.00000
2903.00000 3328.00000
2977.00000 3304.00000
3012.00000 3238.00000
3026.00000 3161.00000
3033.00000 3084.00000
3050.00000 3008.00000
POINTS=10
3076.00000 2980.00000
3151.00000 2947.00000
3237.00000 2935.00000
3318.00000 2900.00000
3364.00000 2832.00000
3373.00000 2746.00000
3342.00000 2669.00000
3269.00000 2624.00000
3192.00000 2582.00000
3116.00000 2538.00000
POINTS=5
3102.00000 2506.00000
3048.00000 2457.00000
2977.00000 2436.00000
2903.00000 2441.00000
2828.00000 2441.00000
POINTS=5
2811.00000 2455.00000
2790.00000 2479.00000
2757.00000 2484.00000
2722.00000 2482.00000
2688.00000 2486.00000
POINTS=10
2657.00000 2481.00000
2580.00000 2461.00000
2510.00000 2424.00000
2432.00000 2404.00000
2353.00000 2406.00000
2273.00000 2408.00000
2193.00000 2406.00000
2113.00000 2404.00000
2034.00000 2399.00000
1958.00000 2424.00000
POINTS=14
1918.00000 2418.00000
1819.00000 2379.00000
1714.00000 2387.00000
1615.00000 2428.00000
1514.00000 2464.00000
1420.00000 2515.00000
1328.00000 2570.00000
1245.00000 2637.00000
1169.00000 2712.00000
1097.00000 2792.00000
1035.00000 2879.00000
994.00000 2978.00000
958.00000 3079.00000
916.00000 3177.00000
IMAGE=276624.JPG
ID=22 
SCALE=0,008831
LM=8
1019.00000 3043.00000
1239.00000 3185.00000
2220.00000 3028.00000
2896.00000 2988.00000
2991.00000 2595.00000
2757.00000 2498.00000
2565.00000 2595.00000
1929.00000 2489.00000
CURVES=8
POINTS=5
1030.00000 3063.00000
1065.00000 3113.00000
1113.00000 3150.00000
1169.00000 3174.00000
1227.00000 3194.00000
POINTS=10
1267.00000 3182.00000
1371.00000 3159.00000
1473.00000 3125.00000
1576.00000 3100.00000
1683.00000 3091.00000
1790.00000 3089.00000
1893.00000 3065.00000
1994.00000 3030.00000
2099.00000 3016.00000
2206.00000 3020.00000
POINTS=16
2237.00000 3031.00000
2293.00000 3070.00000
2342.00000 3117.00000
2386.00000 3169.00000
2427.00000 3222.00000
2475.00000 3269.00000
2535.00000 3299.00000
2600.00000 3320.00000
2667.00000 3333.00000
2734.00000 3321.00000
2794.00000 3290.00000
2851.00000 3254.00000
2885.00000 3203.00000
2890.00000 3135.00000
2894.00000 3068.00000
2888.00000 3000.00000
POINTS=10
2911.00000 2977.00000
2974.00000 2948.00000
3037.00000 2919.00000
3095.00000 2882.00000
3147.00000 2836.00000
3183.00000 2777.00000
3176.00000 2709.00000
3141.00000 2654.00000
3078.00000 2625.00000
3011.00000 2609.00000
POINTS=5
2996.00000 2569.00000
2969.00000 2517.00000
2903.00000 2498.00000
2834.00000 2490.00000
2765.00000 2483.00000
POINTS=5
2751.00000 2512.00000
2717.00000 2549.00000
2673.00000 2572.00000
2626.00000 2585.00000
2577.00000 2595.00000
POINTS=10
2557.00000 2569.00000
2504.00000 2522.00000
2441.00000 2490.00000
2372.00000 2475.00000
2301.00000 2474.00000
2230.00000 2475.00000
2159.00000 2472.00000
2088.00000 2472.00000
2017.00000 2476.00000
1946.00000 2478.00000
POINTS=14
1915.00000 2469.00000
1828.00000 2464.00000
1742.00000 2470.00000
1655.00000 2476.00000
1576.00000 2507.00000
1503.00000 2555.00000
1431.00000 2602.00000
1357.00000 2648.00000
1286.00000 2698.00000
1215.00000 2748.00000
1156.00000 2810.00000
1109.00000 2883.00000
1068.00000 2960.00000
1019.00000 3031.00000
IMAGE=276625.JPG
ID=23 
SCALE=0,007402
LM=8
620.00000 3759.00000
1008.00000 3767.00000
2157.00000 3277.00000
3276.00000 3034.00000
3273.00000 2446.00000
2834.00000 2366.00000
2623.00000 2435.00000
1456.00000 2435.00000
CURVES=8
POINTS=5
637.00000 3753.00000
724.00000 3754.00000
811.00000 3757.00000
898.00000 3769.00000
985.00000 3767.00000
POINTS=10
1033.00000 3759.00000
1148.00000 3686.00000
1254.00000 3599.00000
1379.00000 3554.00000
1491.00000 3475.00000
1619.00000 3428.00000
1753.00000 3397.00000
1874.00000 3338.00000
1989.00000 3266.00000
2126.00000 3274.00000
POINTS=16
2186.00000 3294.00000
2286.00000 3340.00000
2383.00000 3393.00000
2477.00000 3450.00000
2574.00000 3503.00000
2674.00000 3549.00000
2774.00000 3593.00000
2876.00000 3636.00000
2984.00000 3656.00000
3091.00000 3634.00000
3183.00000 3576.00000
3251.00000 3491.00000
3283.00000 3390.00000
3284.00000 3279.00000
3276.00000 3170.00000
3264.00000 3060.00000
POINTS=10
3287.00000 3008.00000
3402.00000 2974.00000
3523.00000 2966.00000
3620.00000 2891.00000
3681.00000 2787.00000
3683.00000 2666.00000
3646.00000 2548.00000
3533.00000 2501.00000
3411.00000 2491.00000
3290.00000 2463.00000
POINTS=5
3247.00000 2415.00000
3155.00000 2373.00000
3056.00000 2362.00000
2955.00000 2358.00000
2854.00000 2352.00000
POINTS=5
2825.00000 2375.00000
2796.00000 2418.00000
2746.00000 2435.00000
2694.00000 2429.00000
2642.00000 2435.00000
POINTS=10
2597.00000 2438.00000
2474.00000 2416.00000
2350.00000 2399.00000
2225.00000 2397.00000
2101.00000 2408.00000
1976.00000 2417.00000
1851.00000 2431.00000
1726.00000 2441.00000
1601.00000 2441.00000
1476.00000 2438.00000
POINTS=14
1424.00000 2421.00000
1287.00000 2421.00000
1169.00000 2486.00000
1059.00000 2568.00000
950.00000 2651.00000
848.00000 2742.00000
752.00000 2841.00000
669.00000 2950.00000
604.00000 3071.00000
554.00000 3199.00000
544.00000 3333.00000
560.00000 3470.00000
574.00000 3606.00000
608.00000 3739.00000
IMAGE=287992.JPG
ID=24 
SCALE=0,007465
LM=8
417.00000 3796.00000
851.00000 3850.00000
2109.00000 3231.00000
3210.00000 2994.00000
3242.00000 2384.00000
2811.00000 2344.00000
2591.00000 2415.00000
1647.00000 2384.00000
CURVES=8
POINTS=5
440.00000 3804.00000
533.00000 3843.00000
633.00000 3858.00000
735.00000 3866.00000
834.00000 3847.00000
POINTS=10
876.00000 3842.00000
1011.00000 3771.00000
1127.00000 3670.00000
1255.00000 3584.00000
1393.00000 3516.00000
1532.00000 3448.00000
1673.00000 3385.00000
1806.00000 3306.00000
1941.00000 3231.00000
2095.00000 3228.00000
POINTS=16
2135.00000 3237.00000
2238.00000 3288.00000
2329.00000 3358.00000
2419.00000 3430.00000
2514.00000 3494.00000
2617.00000 3545.00000
2727.00000 3579.00000
2842.00000 3589.00000
2957.00000 3595.00000
3072.00000 3590.00000
3180.00000 3551.00000
3270.00000 3480.00000
3304.00000 3375.00000
3250.00000 3274.00000
3213.00000 3165.00000
3205.00000 3050.00000
POINTS=10
3212.00000 2970.00000
3316.00000 2956.00000
3412.00000 2914.00000
3485.00000 2839.00000
3527.00000 2742.00000
3547.00000 2639.00000
3528.00000 2536.00000
3465.00000 2452.00000
3361.00000 2444.00000
3268.00000 2396.00000
POINTS=5
3236.00000 2364.00000
3143.00000 2326.00000
3040.00000 2321.00000
2938.00000 2329.00000
2836.00000 2341.00000
POINTS=5
2814.00000 2364.00000
2776.00000 2402.00000
2720.00000 2407.00000
2664.00000 2413.00000
2608.00000 2418.00000
POINTS=10
2580.00000 2395.00000
2481.00000 2365.00000
2381.00000 2336.00000
2280.00000 2314.00000
2181.00000 2343.00000
2078.00000 2355.00000
1974.00000 2355.00000
1870.00000 2362.00000
1767.00000 2373.00000
1664.00000 2384.00000
POINTS=14
1621.00000 2372.00000
1460.00000 2363.00000
1299.00000 2374.00000
1150.00000 2435.00000
1021.00000 2532.00000
905.00000 2644.00000
789.00000 2756.00000
692.00000 2885.00000
611.00000 3024.00000
519.00000 3157.00000
464.00000 3308.00000
402.00000 3457.00000
398.00000 3618.00000
408.00000 3779.00000
IMAGE=287993.JPG
ID=25 
SCALE=0,007699
LM=8
771.00000 3331.00000
1065.00000 3419.00000
2263.00000 3083.00000
3313.00000 3057.00000
3430.00000 2600.00000
3025.00000 2381.00000
2862.00000 2429.00000
1647.00000 2455.00000
CURVES=8
POINTS=5
792.00000 3335.00000
850.00000 3377.00000
916.00000 3404.00000
987.00000 3417.00000
1059.00000 3425.00000
POINTS=10
1090.00000 3419.00000
1213.00000 3360.00000
1339.00000 3306.00000
1472.00000 3274.00000
1608.00000 3258.00000
1741.00000 3230.00000
1873.00000 3193.00000
1994.00000 3129.00000
2115.00000 3065.00000
2251.00000 3077.00000
POINTS=16
2297.00000 3085.00000
2378.00000 3138.00000
2455.00000 3195.00000
2532.00000 3253.00000
2610.00000 3310.00000
2690.00000 3364.00000
2771.00000 3416.00000
2853.00000 3467.00000
2937.00000 3513.00000
3033.00000 3513.00000
3127.00000 3490.00000
3195.00000 3425.00000
3202.00000 3329.00000
3218.00000 3234.00000
3258.00000 3146.00000
3307.00000 3063.00000
POINTS=10
3327.00000 3043.00000
3411.00000 3018.00000
3496.00000 3035.00000
3579.00000 3009.00000
3634.00000 2941.00000
3659.00000 2858.00000
3642.00000 2773.00000
3585.00000 2708.00000
3507.00000 2670.00000
3439.00000 2615.00000
POINTS=5
3450.00000 2586.00000
3399.00000 2473.00000
3293.00000 2401.00000
3169.00000 2372.00000
3039.00000 2366.00000
POINTS=5
3025.00000 2392.00000
3019.00000 2436.00000
2971.00000 2440.00000
2923.00000 2432.00000
2874.00000 2438.00000
POINTS=10
2834.00000 2415.00000
2717.00000 2354.00000
2585.00000 2332.00000
2450.00000 2321.00000
2316.00000 2329.00000
2183.00000 2354.00000
2050.00000 2370.00000
1915.00000 2379.00000
1787.00000 2416.00000
1658.00000 2452.00000
POINTS=14
1618.00000 2444.00000
1506.00000 2447.00000
1396.00000 2471.00000
1287.00000 2496.00000
1179.00000 2525.00000
1078.00000 2573.00000
992.00000 2645.00000
910.00000 2722.00000
832.00000 2802.00000
771.00000 2896.00000
747.00000 3000.00000
759.00000 3111.00000
796.00000 3212.00000
759.00000 3317.00000
IMAGE=291842.JPG
ID=26 
SCALE=0,007742
LM=8
614.00000 3987.00000
982.00000 3953.00000
2001.00000 3220.00000
3270.00000 2880.00000
3307.00000 2307.00000
2859.00000 2212.00000
2554.00000 2321.00000
1501.00000 2341.00000
CURVES=8
POINTS=5
628.00000 3993.00000
713.00000 3976.00000
800.00000 3976.00000
886.00000 3971.00000
971.00000 3956.00000
POINTS=10
1005.00000 3947.00000
1103.00000 3850.00000
1200.00000 3751.00000
1310.00000 3667.00000
1428.00000 3597.00000
1546.00000 3524.00000
1658.00000 3443.00000
1748.00000 3339.00000
1849.00000 3245.00000
1983.00000 3217.00000
POINTS=16
2023.00000 3220.00000
2139.00000 3254.00000
2254.00000 3293.00000
2367.00000 3335.00000
2482.00000 3375.00000
2596.00000 3414.00000
2713.00000 3447.00000
2831.00000 3473.00000
2950.00000 3493.00000
3070.00000 3476.00000
3179.00000 3423.00000
3267.00000 3340.00000
3326.00000 3237.00000
3275.00000 3127.00000
3246.00000 3010.00000
3285.00000 2895.00000
POINTS=10
3273.00000 2860.00000
3387.00000 2802.00000
3515.00000 2801.00000
3623.00000 2730.00000
3715.00000 2638.00000
3752.00000 2515.00000
3701.00000 2395.00000
3578.00000 2357.00000
3449.00000 2344.00000
3322.00000 2315.00000
POINTS=5
3293.00000 2289.00000
3197.00000 2239.00000
3091.00000 2209.00000
2984.00000 2192.00000
2874.00000 2192.00000
POINTS=5
2845.00000 2227.00000
2794.00000 2279.00000
2724.00000 2307.00000
2650.00000 2322.00000
2574.00000 2327.00000
POINTS=10
2514.00000 2312.00000
2403.00000 2297.00000
2292.00000 2293.00000
2180.00000 2297.00000
2072.00000 2325.00000
1962.00000 2346.00000
1851.00000 2352.00000
1739.00000 2351.00000
1627.00000 2349.00000
1516.00000 2338.00000
POINTS=14
1464.00000 2329.00000
1280.00000 2341.00000
1112.00000 2408.00000
967.00000 2520.00000
803.00000 2603.00000
639.00000 2685.00000
489.00000 2788.00000
380.00000 2936.00000
320.00000 3109.00000
333.00000 3293.00000
382.00000 3471.00000
443.00000 3644.00000
541.00000 3798.00000
597.00000 3973.00000
IMAGE=35683.JPG
ID=27 
SCALE=0,007700
LM=8
3698.00000 3483.00000
3672.00000 3146.00000
3282.00000 2065.00000
3313.00000 861.00000
2720.00000 727.00000
2563.00000 1069.00000
2605.00000 1392.00000
2497.00000 2484.00000
CURVES=8
POINTS=5
3710.00000 3463.00000
3725.00000 3385.00000
3734.00000 3306.00000
3703.00000 3234.00000
3670.00000 3161.00000
POINTS=10
3655.00000 3121.00000
3588.00000 3016.00000
3556.00000 2896.00000
3505.00000 2782.00000
3457.00000 2667.00000
3415.00000 2550.00000
3382.00000 2430.00000
3340.00000 2314.00000
3279.00000 2207.00000
3284.00000 2082.00000
POINTS=16
3290.00000 2037.00000
3324.00000 1939.00000
3364.00000 1842.00000
3412.00000 1750.00000
3465.00000 1660.00000
3522.00000 1573.00000
3578.00000 1485.00000
3631.00000 1396.00000
3683.00000 1305.00000
3709.00000 1204.00000
3704.00000 1101.00000
3674.00000 1001.00000
3632.00000 906.00000
3543.00000 851.00000
3439.00000 854.00000
3336.00000 867.00000
POINTS=10
3293.00000 847.00000
3208.00000 749.00000
3197.00000 620.00000
3179.00000 491.00000
3122.00000 374.00000
3003.00000 335.00000
2876.00000 360.00000
2829.00000 479.00000
2802.00000 606.00000
2728.00000 713.00000
POINTS=5
2688.00000 721.00000
2619.00000 782.00000
2577.00000 862.00000
2576.00000 955.00000
2568.00000 1047.00000
POINTS=5
2574.00000 1086.00000
2601.00000 1152.00000
2617.00000 1222.00000
2622.00000 1294.00000
2605.00000 1363.00000
POINTS=10
2597.00000 1400.00000
2590.00000 1519.00000
2581.00000 1637.00000
2562.00000 1754.00000
2551.00000 1873.00000
2543.00000 1991.00000
2530.00000 2109.00000
2524.00000 2228.00000
2515.00000 2346.00000
2508.00000 2465.00000
POINTS=14
2494.00000 2524.00000
2491.00000 2668.00000
2497.00000 2813.00000
2534.00000 2948.00000
2609.00000 3072.00000
2682.00000 3197.00000
2775.00000 3305.00000
2880.00000 3404.00000
3000.00000 3485.00000
3137.00000 3531.00000
3278.00000 3558.00000
3421.00000 3551.00000
3560.00000 3568.00000
3681.00000 3492.00000
IMAGE=500252.JPG
ID=28 
SCALE=0,009048
LM=8
4060.00000 3566.00000
4135.00000 3229.00000
3575.00000 1977.00000
3436.00000 898.00000
2836.00000 775.00000
2754.00000 1183.00000
2817.00000 1400.00000
2694.00000 2559.00000
CURVES=8
POINTS=5
4069.00000 3546.00000
4076.00000 3472.00000
4098.00000 3400.00000
4121.00000 3328.00000
4138.00000 3255.00000
POINTS=10
4118.00000 3192.00000
4034.00000 3068.00000
3951.00000 2944.00000
3877.00000 2814.00000
3812.00000 2680.00000
3743.00000 2547.00000
3675.00000 2414.00000
3605.00000 2282.00000
3556.00000 2141.00000
3561.00000 1994.00000
POINTS=16
3578.00000 1951.00000
3625.00000 1862.00000
3687.00000 1784.00000
3750.00000 1706.00000
3809.00000 1625.00000
3862.00000 1540.00000
3907.00000 1450.00000
3943.00000 1357.00000
3954.00000 1257.00000
3949.00000 1157.00000
3916.00000 1063.00000
3844.00000 993.00000
3756.00000 946.00000
3656.00000 942.00000
3556.00000 939.00000
3458.00000 918.00000
POINTS=10
3421.00000 864.00000
3383.00000 755.00000
3318.00000 661.00000
3266.00000 558.00000
3181.00000 481.00000
3073.00000 446.00000
2962.00000 470.00000
2867.00000 534.00000
2850.00000 646.00000
2839.00000 761.00000
POINTS=5
2814.00000 781.00000
2767.00000 868.00000
2743.00000 965.00000
2736.00000 1064.00000
2745.00000 1164.00000
POINTS=5
2768.00000 1186.00000
2809.00000 1216.00000
2817.00000 1271.00000
2829.00000 1325.00000
2828.00000 1380.00000
POINTS=10
2814.00000 1420.00000
2761.00000 1535.00000
2734.00000 1659.00000
2722.00000 1786.00000
2722.00000 1914.00000
2727.00000 2041.00000
2726.00000 2169.00000
2714.00000 2296.00000
2700.00000 2422.00000
2700.00000 2550.00000
POINTS=14
2683.00000 2596.00000
2605.00000 2746.00000
2643.00000 2910.00000
2747.00000 3044.00000
2822.00000 3195.00000
2882.00000 3353.00000
2968.00000 3498.00000
3098.00000 3606.00000
3247.00000 3685.00000
3412.00000 3722.00000
3581.00000 3726.00000
3750.00000 3713.00000
3883.00000 3610.00000
4046.00000 3566.00000
IMAGE=500253.JPG
ID=29 
SCALE=0,008492
LM=8
4063.00000 3654.00000
4018.00000 3146.00000
3384.00000 1774.00000
3090.00000 673.00000
2474.00000 587.00000
2354.00000 1158.00000
2466.00000 1292.00000
2394.00000 2607.00000
CURVES=8
POINTS=5
4066.00000 3626.00000
4070.00000 3510.00000
4075.00000 3394.00000
4067.00000 3279.00000
4021.00000 3172.00000
POINTS=10
3986.00000 3126.00000
3887.00000 2989.00000
3801.00000 2845.00000
3733.00000 2693.00000
3643.00000 2550.00000
3576.00000 2394.00000
3484.00000 2254.00000
3385.00000 2117.00000
3354.00000 1953.00000
3376.00000 1785.00000
POINTS=16
3381.00000 1751.00000
3423.00000 1647.00000
3478.00000 1550.00000
3538.00000 1456.00000
3597.00000 1360.00000
3648.00000 1261.00000
3692.00000 1158.00000
3732.00000 1054.00000
3771.00000 949.00000
3730.00000 847.00000
3653.00000 769.00000
3557.00000 713.00000
3450.00000 693.00000
3339.00000 700.00000
3227.00000 698.00000
3116.00000 684.00000
POINTS=10
3070.00000 653.00000
3009.00000 536.00000
3017.00000 404.00000
2967.00000 282.00000
2864.00000 198.00000
2735.00000 171.00000
2605.00000 197.00000
2562.00000 321.00000
2533.00000 450.00000
2483.00000 573.00000
POINTS=5
2454.00000 596.00000
2364.00000 703.00000
2343.00000 848.00000
2340.00000 994.00000
2354.00000 1141.00000
POINTS=5
2371.00000 1158.00000
2409.00000 1167.00000
2437.00000 1198.00000
2449.00000 1237.00000
2463.00000 1275.00000
POINTS=10
2443.00000 1295.00000
2404.00000 1429.00000
2393.00000 1574.00000
2358.00000 1715.00000
2363.00000 1859.00000
2372.00000 2005.00000
2378.00000 2150.00000
2383.00000 2296.00000
2386.00000 2441.00000
2391.00000 2587.00000
POINTS=14
2389.00000 2621.00000
2387.00000 2810.00000
2459.00000 2984.00000
2529.00000 3159.00000
2601.00000 3334.00000
2689.00000 3501.00000
2801.00000 3651.00000
2961.00000 3752.00000
3141.00000 3808.00000
3328.00000 3835.00000
3516.00000 3850.00000
3701.00000 3811.00000
3872.00000 3732.00000
4052.00000 3674.00000
IMAGE=500254.JPG
ID=30 
SCALE=0,008056
LM=8
1028.00000 3197.00000
1185.00000 3322.00000
2023.00000 3163.00000
2779.00000 3085.00000
2768.00000 2737.00000
2540.00000 2700.00000
2377.00000 2757.00000
1844.00000 2700.00000
CURVES=8
POINTS=5
1033.00000 3208.00000
1059.00000 3248.00000
1093.00000 3278.00000
1136.00000 3298.00000
1176.00000 3322.00000
POINTS=10
1199.00000 3328.00000
1288.00000 3302.00000
1374.00000 3268.00000
1461.00000 3236.00000
1550.00000 3210.00000
1641.00000 3189.00000
1733.00000 3182.00000
1825.00000 3169.00000
1917.00000 3155.00000
2009.00000 3160.00000
POINTS=16
2046.00000 3163.00000
2113.00000 3191.00000
2171.00000 3234.00000
2224.00000 3283.00000
2280.00000 3330.00000
2339.00000 3371.00000
2404.00000 3402.00000
2475.00000 3420.00000
2546.00000 3434.00000
2618.00000 3433.00000
2689.00000 3417.00000
2744.00000 3375.00000
2781.00000 3314.00000
2796.00000 3244.00000
2790.00000 3171.00000
2777.00000 3100.00000
POINTS=10
2791.00000 3068.00000
2840.00000 3047.00000
2881.00000 3014.00000
2922.00000 2980.00000
2937.00000 2930.00000
2945.00000 2878.00000
2925.00000 2829.00000
2894.00000 2792.00000
2844.00000 2774.00000
2794.00000 2755.00000
POINTS=5
2765.00000 2726.00000
2722.00000 2692.00000
2667.00000 2689.00000
2612.00000 2687.00000
2557.00000 2692.00000
POINTS=5
2534.00000 2720.00000
2506.00000 2751.00000
2469.00000 2770.00000
2427.00000 2772.00000
2386.00000 2766.00000
POINTS=10
2369.00000 2737.00000
2342.00000 2693.00000
2283.00000 2676.00000
2222.00000 2663.00000
2160.00000 2662.00000
2099.00000 2669.00000
2039.00000 2683.00000
1977.00000 2690.00000
1916.00000 2700.00000
1855.00000 2706.00000
POINTS=14
1821.00000 2686.00000
1745.00000 2666.00000
1671.00000 2671.00000
1599.00000 2703.00000
1524.00000 2726.00000
1448.00000 2747.00000
1374.00000 2772.00000
1308.00000 2810.00000
1257.00000 2869.00000
1196.00000 2916.00000
1153.00000 2982.00000
1113.00000 3050.00000
1070.00000 3116.00000
1025.00000 3180.00000
IMAGE=550408.JPG
ID=31 
SCALE=0,007605
LM=8
1105.00000 3065.00000
1244.00000 3205.00000
2120.00000 3131.00000
2751.00000 3108.00000
2720.00000 2737.00000
2543.00000 2677.00000
2437.00000 2740.00000
1835.00000 2623.00000
CURVES=8
POINTS=5
1099.00000 3080.00000
1125.00000 3119.00000
1152.00000 3157.00000
1191.00000 3182.00000
1230.00000 3208.00000
POINTS=10
1264.00000 3205.00000
1354.00000 3181.00000
1446.00000 3164.00000
1539.00000 3151.00000
1632.00000 3142.00000
1725.00000 3142.00000
1819.00000 3145.00000
1911.00000 3132.00000
2005.00000 3123.00000
2098.00000 3125.00000
POINTS=16
2152.00000 3145.00000
2204.00000 3184.00000
2253.00000 3226.00000
2301.00000 3270.00000
2350.00000 3312.00000
2402.00000 3351.00000
2457.00000 3386.00000
2512.00000 3420.00000
2569.00000 3452.00000
2631.00000 3441.00000
2692.00000 3417.00000
2739.00000 3375.00000
2764.00000 3317.00000
2772.00000 3253.00000
2772.00000 3188.00000
2757.00000 3125.00000
POINTS=10
2757.00000 3083.00000
2809.00000 3061.00000
2859.00000 3038.00000
2893.00000 2994.00000
2909.00000 2941.00000
2894.00000 2886.00000
2862.00000 2840.00000
2810.00000 2817.00000
2762.00000 2786.00000
2722.00000 2746.00000
POINTS=5
2705.00000 2723.00000
2668.00000 2710.00000
2633.00000 2692.00000
2596.00000 2683.00000
2557.00000 2677.00000
POINTS=5
2540.00000 2689.00000
2529.00000 2715.00000
2509.00000 2736.00000
2482.00000 2745.00000
2454.00000 2740.00000
POINTS=10
2414.00000 2732.00000
2357.00000 2701.00000
2300.00000 2670.00000
2238.00000 2652.00000
2174.00000 2640.00000
2109.00000 2637.00000
2046.00000 2623.00000
1983.00000 2611.00000
1919.00000 2617.00000
1855.00000 2629.00000
POINTS=14
1821.00000 2612.00000
1754.00000 2595.00000
1686.00000 2607.00000
1621.00000 2632.00000
1555.00000 2654.00000
1489.00000 2677.00000
1423.00000 2697.00000
1360.00000 2725.00000
1303.00000 2765.00000
1250.00000 2810.00000
1209.00000 2865.00000
1176.00000 2926.00000
1148.00000 2990.00000
1110.00000 3048.00000
IMAGE=550409.JPG
ID=32 
SCALE=0,008107
LM=8
3961.00000 3546.00000
4055.00000 3101.00000
3401.00000 1942.00000
3222.00000 810.00000
2674.00000 730.00000
2545.00000 1075.00000
2597.00000 1275.00000
2574.00000 2470.00000
CURVES=8
POINTS=5
3960.00000 3519.00000
3995.00000 3422.00000
4011.00000 3320.00000
4049.00000 3224.00000
4049.00000 3121.00000
POINTS=10
4038.00000 3075.00000
3943.00000 2964.00000
3837.00000 2862.00000
3739.00000 2755.00000
3675.00000 2624.00000
3631.00000 2485.00000
3591.00000 2344.00000
3545.00000 2205.00000
3477.00000 2077.00000
3399.00000 1954.00000
POINTS=16
3401.00000 1917.00000
3440.00000 1822.00000
3486.00000 1730.00000
3541.00000 1644.00000
3597.00000 1558.00000
3637.00000 1463.00000
3652.00000 1362.00000
3657.00000 1259.00000
3655.00000 1157.00000
3643.00000 1055.00000
3626.00000 954.00000
3599.00000 855.00000
3544.00000 771.00000
3442.00000 782.00000
3341.00000 799.00000
3239.00000 810.00000
POINTS=10
3199.00000 795.00000
3139.00000 726.00000
3124.00000 637.00000
3081.00000 556.00000
3008.00000 503.00000
2918.00000 485.00000
2829.00000 505.00000
2769.00000 571.00000
2715.00000 645.00000
2682.00000 730.00000
POINTS=5
2657.00000 724.00000
2596.00000 797.00000
2557.00000 883.00000
2544.00000 977.00000
2540.00000 1072.00000
POINTS=5
2554.00000 1081.00000
2586.00000 1115.00000
2598.00000 1162.00000
2604.00000 1210.00000
2600.00000 1258.00000
POINTS=10
2594.00000 1300.00000
2556.00000 1419.00000
2565.00000 1547.00000
2555.00000 1676.00000
2564.00000 1805.00000
2574.00000 1934.00000
2579.00000 2063.00000
2577.00000 2192.00000
2579.00000 2321.00000
2580.00000 2450.00000
POINTS=14
2571.00000 2490.00000
2571.00000 2646.00000
2641.00000 2786.00000
2734.00000 2911.00000
2805.00000 3050.00000
2876.00000 3189.00000
2955.00000 3324.00000
3077.00000 3422.00000
3205.00000 3511.00000
3341.00000 3587.00000
3488.00000 3639.00000
3643.00000 3656.00000
3795.00000 3621.00000
3944.00000 3575.00000
IMAGE=550410.JPG
ID=33 
SCALE=0,008350
LM=8
3310.00000 2798.00000
3396.00000 2516.00000
3130.00000 1509.00000
3042.00000 590.00000
2603.00000 607.00000
2528.00000 773.00000
2594.00000 1038.00000
2537.00000 1865.00000
CURVES=8
POINTS=5
3324.00000 2787.00000
3375.00000 2739.00000
3393.00000 2672.00000
3404.00000 2603.00000
3401.00000 2533.00000
POINTS=10
3387.00000 2484.00000
3330.00000 2388.00000
3291.00000 2283.00000
3254.00000 2177.00000
3218.00000 2071.00000
3199.00000 1961.00000
3167.00000 1854.00000
3139.00000 1746.00000
3136.00000 1634.00000
3122.00000 1523.00000
POINTS=16
3142.00000 1489.00000
3174.00000 1409.00000
3232.00000 1346.00000
3296.00000 1289.00000
3359.00000 1231.00000
3408.00000 1160.00000
3437.00000 1079.00000
3467.00000 999.00000
3477.00000 913.00000
3463.00000 829.00000
3416.00000 758.00000
3363.00000 690.00000
3308.00000 624.00000
3237.00000 582.00000
3155.00000 604.00000
3070.00000 592.00000
POINTS=10
3022.00000 576.00000
2958.00000 530.00000
2949.00000 452.00000
2915.00000 382.00000
2846.00000 344.00000
2768.00000 350.00000
2696.00000 383.00000
2654.00000 448.00000
2649.00000 527.00000
2617.00000 599.00000
POINTS=5
2577.00000 610.00000
2535.00000 628.00000
2514.00000 669.00000
2516.00000 713.00000
2526.00000 758.00000
POINTS=5
2526.00000 793.00000
2546.00000 849.00000
2570.00000 904.00000
2581.00000 960.00000
2594.00000 1018.00000
POINTS=10
2580.00000 1041.00000
2542.00000 1125.00000
2512.00000 1212.00000
2509.00000 1304.00000
2513.00000 1396.00000
2520.00000 1488.00000
2528.00000 1580.00000
2533.00000 1673.00000
2536.00000 1765.00000
2543.00000 1857.00000
POINTS=14
2520.00000 1874.00000
2488.00000 1971.00000
2520.00000 2067.00000
2560.00000 2161.00000
2602.00000 2254.00000
2646.00000 2346.00000
2697.00000 2435.00000
2764.00000 2511.00000
2837.00000 2583.00000
2922.00000 2639.00000
3015.00000 2683.00000
3107.00000 2726.00000
3200.00000 2769.00000
3293.00000 2804.00000
IMAGE=550413.JPG
ID=34 
SCALE=0,009753
LM=8
157.00000 3531.00000
571.00000 3653.00000
1926.00000 3191.00000
2953.00000 2949.00000
2959.00000 2312.00000
2551.00000 2247.00000
2246.00000 2335.00000
1484.00000 2347.00000
CURVES=8
POINTS=5
179.00000 3545.00000
270.00000 3580.00000
364.00000 3608.00000
458.00000 3635.00000
555.00000 3648.00000
POINTS=10
603.00000 3645.00000
744.00000 3579.00000
876.00000 3493.00000
1006.00000 3407.00000
1151.00000 3358.00000
1305.00000 3331.00000
1457.00000 3294.00000
1609.00000 3255.00000
1757.00000 3205.00000
1912.00000 3182.00000
POINTS=16
1961.00000 3194.00000
2061.00000 3237.00000
2158.00000 3287.00000
2253.00000 3341.00000
2348.00000 3393.00000
2447.00000 3440.00000
2549.00000 3476.00000
2655.00000 3501.00000
2764.00000 3513.00000
2871.00000 3496.00000
2968.00000 3448.00000
3046.00000 3374.00000
3067.00000 3280.00000
3030.00000 3178.00000
2989.00000 3077.00000
2953.00000 2974.00000
POINTS=10
2971.00000 2917.00000
3080.00000 2851.00000
3204.00000 2827.00000
3309.00000 2755.00000
3366.00000 2642.00000
3401.00000 2519.00000
3332.00000 2414.00000
3208.00000 2386.00000
3085.00000 2353.00000
2962.00000 2321.00000
POINTS=5
2956.00000 2284.00000
2865.00000 2238.00000
2766.00000 2215.00000
2665.00000 2218.00000
2563.00000 2230.00000
POINTS=5
2545.00000 2261.00000
2480.00000 2297.00000
2410.00000 2322.00000
2337.00000 2335.00000
2263.00000 2335.00000
POINTS=10
2212.00000 2324.00000
2133.00000 2306.00000
2057.00000 2277.00000
1977.00000 2288.00000
1897.00000 2300.00000
1818.00000 2319.00000
1738.00000 2333.00000
1658.00000 2342.00000
1577.00000 2352.00000
1496.00000 2349.00000
POINTS=14
1458.00000 2352.00000
1304.00000 2334.00000
1149.00000 2353.00000
995.00000 2377.00000
844.00000 2420.00000
699.00000 2475.00000
562.00000 2549.00000
450.00000 2655.00000
360.00000 2783.00000
263.00000 2905.00000
209.00000 3049.00000
181.00000 3202.00000
192.00000 3356.00000
149.00000 3502.00000
IMAGE=63302.JPG
ID=35 
SCALE=0,008803
LM=8
702.00000 3308.00000
898.00000 3302.00000
1915.00000 2792.00000
2685.00000 2512.00000
2620.00000 2093.00000
2334.00000 2061.00000
2103.00000 2172.00000
1339.00000 2292.00000
CURVES=8
POINTS=5
716.00000 3313.00000
760.00000 3319.00000
804.00000 3321.00000
848.00000 3320.00000
888.00000 3306.00000
POINTS=10
918.00000 3300.00000
1030.00000 3244.00000
1132.00000 3173.00000
1243.00000 3114.00000
1351.00000 3052.00000
1448.00000 2972.00000
1545.00000 2893.00000
1662.00000 2850.00000
1780.00000 2808.00000
1904.00000 2792.00000
POINTS=16
1938.00000 2794.00000
2016.00000 2810.00000
2089.00000 2840.00000
2157.00000 2881.00000
2224.00000 2923.00000
2294.00000 2961.00000
2368.00000 2988.00000
2446.00000 3000.00000
2525.00000 2999.00000
2596.00000 2965.00000
2651.00000 2908.00000
2694.00000 2841.00000
2722.00000 2769.00000
2688.00000 2697.00000
2671.00000 2620.00000
2672.00000 2541.00000
POINTS=10
2695.00000 2489.00000
2740.00000 2432.00000
2807.00000 2403.00000
2846.00000 2340.00000
2857.00000 2266.00000
2853.00000 2192.00000
2829.00000 2121.00000
2773.00000 2074.00000
2705.00000 2104.00000
2630.00000 2103.00000
POINTS=5
2614.00000 2074.00000
2556.00000 2028.00000
2482.00000 2010.00000
2406.00000 2019.00000
2333.00000 2043.00000
POINTS=5
2329.00000 2068.00000
2288.00000 2112.00000
2234.00000 2144.00000
2174.00000 2163.00000
2113.00000 2177.00000
POINTS=10
2090.00000 2163.00000
2015.00000 2132.00000
1928.00000 2132.00000
1842.00000 2140.00000
1758.00000 2158.00000
1675.00000 2185.00000
1597.00000 2220.00000
1522.00000 2262.00000
1439.00000 2285.00000
1353.00000 2292.00000
POINTS=14
1322.00000 2280.00000
1219.00000 2289.00000
1136.00000 2349.00000
1055.00000 2414.00000
974.00000 2477.00000
895.00000 2544.00000
825.00000 2619.00000
770.00000 2707.00000
728.00000 2801.00000
707.00000 2902.00000
702.00000 3004.00000
700.00000 3107.00000
663.00000 3201.00000
686.00000 3296.00000
IMAGE=6780.JPG
ID=36 
SCALE=0,007863
LM=8
628.00000 3690.00000
762.00000 3696.00000
2120.00000 3057.00000
3190.00000 2686.00000
3048.00000 2204.00000
2754.00000 2133.00000
2554.00000 2204.00000
1227.00000 2347.00000
CURVES=8
POINTS=5
635.00000 3692.00000
666.00000 3695.00000
697.00000 3700.00000
727.00000 3693.00000
757.00000 3683.00000
POINTS=10
782.00000 3676.00000
922.00000 3591.00000
1065.00000 3511.00000
1205.00000 3427.00000
1341.00000 3334.00000
1483.00000 3254.00000
1629.00000 3180.00000
1781.00000 3116.00000
1936.00000 3065.00000
2098.00000 3057.00000
POINTS=16
2152.00000 3063.00000
2259.00000 3099.00000
2358.00000 3151.00000
2455.00000 3209.00000
2552.00000 3266.00000
2655.00000 3311.00000
2765.00000 3335.00000
2877.00000 3333.00000
2987.00000 3312.00000
3084.00000 3256.00000
3168.00000 3181.00000
3247.00000 3101.00000
3328.00000 3023.00000
3282.00000 2921.00000
3232.00000 2820.00000
3190.00000 2715.00000
POINTS=10
3200.00000 2666.00000
3297.00000 2626.00000
3397.00000 2594.00000
3478.00000 2527.00000
3498.00000 2425.00000
3452.00000 2333.00000
3365.00000 2274.00000
3263.00000 2255.00000
3159.00000 2238.00000
3058.00000 2210.00000
POINTS=5
3031.00000 2189.00000
2974.00000 2154.00000
2910.00000 2133.00000
2844.00000 2128.00000
2777.00000 2130.00000
POINTS=5
2748.00000 2138.00000
2708.00000 2168.00000
2665.00000 2196.00000
2618.00000 2209.00000
2567.00000 2210.00000
POINTS=10
2540.00000 2189.00000
2397.00000 2154.00000
2249.00000 2158.00000
2105.00000 2188.00000
1957.00000 2192.00000
1822.00000 2251.00000
1677.00000 2275.00000
1532.00000 2302.00000
1386.00000 2324.00000
1240.00000 2345.00000
POINTS=14
1209.00000 2341.00000
1063.00000 2388.00000
922.00000 2444.00000
781.00000 2505.00000
647.00000 2576.00000
526.00000 2668.00000
427.00000 2784.00000
353.00000 2918.00000
301.00000 3061.00000
281.00000 3212.00000
310.00000 3358.00000
384.00000 3490.00000
487.00000 3602.00000
612.00000 3689.00000
IMAGE=7139.JPG
ID=37 
SCALE=0,008334
LM=8
965.00000 3171.00000
1216.00000 3279.00000
2143.00000 3017.00000
2945.00000 2994.00000
2982.00000 2589.00000
2688.00000 2486.00000
2511.00000 2555.00000
1849.00000 2463.00000
CURVES=8
POINTS=5
978.00000 3188.00000
1028.00000 3223.00000
1083.00000 3250.00000
1141.00000 3270.00000
1201.00000 3280.00000
POINTS=10
1244.00000 3274.00000
1337.00000 3231.00000
1430.00000 3185.00000
1519.00000 3135.00000
1616.00000 3109.00000
1718.00000 3096.00000
1819.00000 3074.00000
1917.00000 3044.00000
2018.00000 3026.00000
2121.00000 3019.00000
POINTS=16
2168.00000 3025.00000
2235.00000 3059.00000
2295.00000 3102.00000
2348.00000 3154.00000
2400.00000 3207.00000
2459.00000 3252.00000
2525.00000 3286.00000
2593.00000 3318.00000
2657.00000 3356.00000
2731.00000 3362.00000
2797.00000 3333.00000
2852.00000 3284.00000
2893.00000 3223.00000
2923.00000 3154.00000
2941.00000 3083.00000
2942.00000 3008.00000
POINTS=10
2952.00000 2970.00000
3003.00000 2928.00000
3061.00000 2895.00000
3116.00000 2858.00000
3156.00000 2806.00000
3163.00000 2741.00000
3142.00000 2678.00000
3088.00000 2644.00000
3024.00000 2643.00000
2980.00000 2594.00000
POINTS=5
2986.00000 2567.00000
2930.00000 2515.00000
2856.00000 2496.00000
2780.00000 2490.00000
2704.00000 2483.00000
POINTS=5
2684.00000 2496.00000
2667.00000 2535.00000
2622.00000 2548.00000
2576.00000 2558.00000
2528.00000 2558.00000
POINTS=10
2504.00000 2539.00000
2440.00000 2504.00000
2369.00000 2487.00000
2297.00000 2479.00000
2224.00000 2480.00000
2152.00000 2487.00000
2079.00000 2487.00000
2006.00000 2484.00000
1933.00000 2481.00000
1861.00000 2470.00000
POINTS=14
1838.00000 2455.00000
1746.00000 2441.00000
1653.00000 2448.00000
1566.00000 2478.00000
1484.00000 2523.00000
1407.00000 2575.00000
1331.00000 2629.00000
1258.00000 2689.00000
1194.00000 2756.00000
1143.00000 2834.00000
1101.00000 2917.00000
1064.00000 3003.00000
1023.00000 3086.00000
961.00000 3156.00000
IMAGE=7156.JPG
ID=38 
SCALE=0,008707
LM=8
703.00000 3792.00000
1117.00000 3674.00000
2344.00000 3010.00000
3312.00000 2630.00000
3293.00000 1950.00000
2849.00000 1939.00000
2601.00000 2019.00000
1459.00000 2171.00000
CURVES=8
POINTS=5
727.00000 3796.00000
825.00000 3779.00000
922.00000 3758.00000
1018.00000 3730.00000
1106.00000 3685.00000
POINTS=10
1139.00000 3659.00000
1254.00000 3558.00000
1357.00000 3445.00000
1489.00000 3365.00000
1625.00000 3292.00000
1764.00000 3225.00000
1888.00000 3133.00000
2022.00000 3059.00000
2169.00000 3016.00000
2323.00000 3006.00000
POINTS=16
2377.00000 3023.00000
2470.00000 3055.00000
2559.00000 3096.00000
2648.00000 3138.00000
2739.00000 3176.00000
2832.00000 3207.00000
2928.00000 3229.00000
3026.00000 3241.00000
3124.00000 3243.00000
3211.00000 3199.00000
3276.00000 3128.00000
3316.00000 3039.00000
3332.00000 2943.00000
3331.00000 2845.00000
3318.00000 2747.00000
3304.00000 2650.00000
POINTS=10
3326.00000 2615.00000
3398.00000 2525.00000
3505.00000 2479.00000
3587.00000 2399.00000
3650.00000 2303.00000
3651.00000 2187.00000
3611.00000 2078.00000
3529.00000 1997.00000
3414.00000 1987.00000
3304.00000 1952.00000
POINTS=5
3290.00000 1933.00000
3195.00000 1868.00000
3081.00000 1867.00000
2967.00000 1885.00000
2860.00000 1926.00000
POINTS=5
2846.00000 1945.00000
2814.00000 1997.00000
2748.00000 2005.00000
2683.00000 2022.00000
2617.00000 2028.00000
POINTS=10
2582.00000 2018.00000
2457.00000 2014.00000
2334.00000 2033.00000
2213.00000 2065.00000
2092.00000 2094.00000
1968.00000 2109.00000
1843.00000 2121.00000
1720.00000 2142.00000
1596.00000 2159.00000
1473.00000 2165.00000
POINTS=14
1431.00000 2163.00000
1276.00000 2237.00000
1133.00000 2332.00000
979.00000 2406.00000
830.00000 2491.00000
691.00000 2591.00000
569.00000 2711.00000
475.00000 2855.00000
421.00000 3017.00000
412.00000 3189.00000
428.00000 3359.00000
495.00000 3517.00000
553.00000 3679.00000
683.00000 3786.00000
IMAGE=9475.JPG
ID=39 
SCALE=0,008138
